# Supplementary material for: Comparative transcriptome analysis reveals transcriptional regulation of anthocyanin biosynthesis in purple radish (Raphanus sativus L.)
Source: BMC Genomics. 2024 Jun 20;25:624. doi: 10.1186/s12864-024-10519-4 (PMC11188213; doi:10.1186/s12864-024-10519-4)
Supplement: Supplementary file 4 — Supplementary Material 4. [file 12864_2024_10519_MOESM4_ESM.xlsx]

## Sheet: Supplementary Table S1
Differentially expressed genes in different tissues
Root_W VS Root_R	Flower_W vs Flower_P	Hypocotyl_W Vs Hypocotyl_P	leaf_G VS leaf_P
Rs0x1c004920	Rs0x2c008530	Rs0x1c003559	Rs0x2c007817
Rs0x4c019260	Rs0x4c016939	Rs0x2c008927	Rs0x4c021730
Rs0x5c024352	Rs0x5c026907	Rs0x3c012693	Rs0x5c024352
Rs0x5c026959	Rs0x6c027297	Rs0x5c024352	Rs0x5c026885
Rs0x8c038930	Rs0x8c038621	Rs0x5c025232	Rs0x7c033707
Rs0x0c043950	Rs0x0c043948	Rs0x1c000085	Rs0x1c000047
Rs0x0c043975	Rs0x0c044020	Rs0x1c000114	Rs0x1c000061
Rs0x0c043989	Rs0x0c044080	Rs0x1c000508	Rs0x1c000114
Rs0x0c044002	Rs0x1c000047	Rs0x1c000541	Rs0x1c000251
Rs0x0c044018	Rs0x1c000062	Rs0x1c000701	Rs0x1c000332
Rs0x0c044048	Rs0x1c000063	Rs0x1c000766	Rs0x1c000360
Rs0x0c044071	Rs0x1c000074	Rs0x1c000784	Rs0x1c000361
Rs0x1c000016	Rs0x1c000080	Rs0x1c001034	Rs0x1c000460
Rs0x1c000040	Rs0x1c000081	Rs0x1c001066	Rs0x1c000641
Rs0x1c000046	Rs0x1c000092	Rs0x1c001188	Rs0x1c000676
Rs0x1c000056	Rs0x1c000105	Rs0x1c001366	Rs0x1c000807
Rs0x1c000061	Rs0x1c000112	Rs0x1c001395	Rs0x1c000808
Rs0x1c000065	Rs0x1c000114	Rs0x1c001435	Rs0x1c000819
Rs0x1c000068	Rs0x1c000142	Rs0x1c001495	Rs0x1c000854
Rs0x1c000069	Rs0x1c000147	Rs0x1c001566	Rs0x1c000982
Rs0x1c000093	Rs0x1c000190	Rs0x1c001569	Rs0x1c001049
Rs0x1c000094	Rs0x1c000194	Rs0x1c001591	Rs0x1c001086
Rs0x1c000097	Rs0x1c000209	Rs0x1c001683	Rs0x1c001098
Rs0x1c000098	Rs0x1c000227	Rs0x1c001737	Rs0x1c001134
Rs0x1c000113	Rs0x1c000230	Rs0x1c001879	Rs0x1c001145
Rs0x1c000114	Rs0x1c000233	Rs0x1c001893	Rs0x1c001175
Rs0x1c000117	Rs0x1c000241	Rs0x1c002372	Rs0x1c001269
Rs0x1c000119	Rs0x1c000258	Rs0x1c002564	Rs0x1c001477
Rs0x1c000124	Rs0x1c000324	Rs0x1c002791	Rs0x1c001566
Rs0x1c000129	Rs0x1c000332	Rs0x1c003030	Rs0x1c001569
Rs0x1c000146	Rs0x1c000334	Rs0x1c003236	Rs0x1c001573
Rs0x1c000151	Rs0x1c000335	Rs0x1c003262	Rs0x1c001597
Rs0x1c000159	Rs0x1c000349	Rs0x1c003369	Rs0x1c001664
Rs0x1c000161	Rs0x1c000354	Rs0x1c003597	Rs0x1c001682
Rs0x1c000175	Rs0x1c000359	Rs0x1c003971	Rs0x1c001700
Rs0x1c000176	Rs0x1c000363	Rs0x1c004080	Rs0x1c001989
Rs0x1c000192	Rs0x1c000375	Rs0x1c004123	Rs0x1c002020
Rs0x1c000194	Rs0x1c000400	Rs0x1c004160	Rs0x1c002072
Rs0x1c000223	Rs0x1c000422	Rs0x1c004251	Rs0x1c002084
Rs0x1c000227	Rs0x1c000429	Rs0x1c004411	Rs0x1c002085
Rs0x1c000231	Rs0x1c000454	Rs0x1c004438	Rs0x1c002123
Rs0x1c000243	Rs0x1c000466	Rs0x1c004441	Rs0x1c002313
Rs0x1c000258	Rs0x1c000470	Rs0x1c004585	Rs0x1c002580
Rs0x1c000274	Rs0x1c000472	Rs0x1c004587	Rs0x1c002584
Rs0x1c000275	Rs0x1c000493	Rs0x1c005015	Rs0x1c002615
Rs0x1c000301	Rs0x1c000504	Rs0x1c005051	Rs0x1c002621
Rs0x1c000307	Rs0x1c000520	Rs0x1c005106	Rs0x1c002646
Rs0x1c000309	Rs0x1c000560	Rs0x1c005963	Rs0x1c002647
Rs0x1c000312	Rs0x1c000583	Rs0x1c006088	Rs0x1c002648
Rs0x1c000323	Rs0x1c000584	Rs0x1c006157	Rs0x1c002652
Rs0x1c000328	Rs0x1c000598	Rs0x1c006178	Rs0x1c002658
Rs0x1c000332	Rs0x1c000604	Rs0x2c006301	Rs0x1c002661
Rs0x1c000335	Rs0x1c000616	Rs0x2c006711	Rs0x1c002671
Rs0x1c000337	Rs0x1c000634	Rs0x2c006713	Rs0x1c002726
Rs0x1c000361	Rs0x1c000650	Rs0x2c006766	Rs0x1c002756
Rs0x1c000375	Rs0x1c000663	Rs0x2c006985	Rs0x1c002768
Rs0x1c000379	Rs0x1c000672	Rs0x2c007002	Rs0x1c002812
Rs0x1c000394	Rs0x1c000690	Rs0x2c007069	Rs0x1c002821
Rs0x1c000395	Rs0x1c000726	Rs0x2c007123	Rs0x1c002833
Rs0x1c000396	Rs0x1c000748	Rs0x2c007257	Rs0x1c003050
Rs0x1c000397	Rs0x1c000749	Rs0x2c007279	Rs0x1c003055
Rs0x1c000422	Rs0x1c000757	Rs0x2c007413	Rs0x1c003103
Rs0x1c000438	Rs0x1c000765	Rs0x2c007467	Rs0x1c003236
Rs0x1c000439	Rs0x1c000772	Rs0x2c007524	Rs0x1c003283
Rs0x1c000454	Rs0x1c000778	Rs0x2c007973	Rs0x1c003362
Rs0x1c000456	Rs0x1c000807	Rs0x2c007983	Rs0x1c003388
Rs0x1c000469	Rs0x1c000810	Rs0x2c008009	Rs0x1c003465
Rs0x1c000472	Rs0x1c000812	Rs0x2c008071	Rs0x1c003505
Rs0x1c000492	Rs0x1c000813	Rs0x2c008172	Rs0x1c003556
Rs0x1c000508	Rs0x1c000814	Rs0x2c008179	Rs0x1c003577
Rs0x1c000528	Rs0x1c000816	Rs0x2c008398	Rs0x1c003637
Rs0x1c000529	Rs0x1c000854	Rs0x2c008480	Rs0x1c003653
Rs0x1c000532	Rs0x1c000869	Rs0x2c008491	Rs0x1c003676
Rs0x1c000544	Rs0x1c000874	Rs0x2c008534	Rs0x1c003733
Rs0x1c000555	Rs0x1c000875	Rs0x2c008619	Rs0x1c003855
Rs0x1c000570	Rs0x1c000876	Rs0x2c008651	Rs0x1c003913
Rs0x1c000579	Rs0x1c000924	Rs0x2c008785	Rs0x1c003984
Rs0x1c000584	Rs0x1c000940	Rs0x2c008891	Rs0x1c004213
Rs0x1c000604	Rs0x1c000948	Rs0x2c008913	Rs0x1c004243
Rs0x1c000624	Rs0x1c000958	Rs0x2c009013	Rs0x1c004248
Rs0x1c000627	Rs0x1c000966	Rs0x2c009042	Rs0x1c004453
Rs0x1c000629	Rs0x1c000989	Rs0x2c009119	Rs0x1c004657
Rs0x1c000634	Rs0x1c001000	Rs0x2c009166	Rs0x1c004659
Rs0x1c000636	Rs0x1c001012	Rs0x2c010202	Rs0x1c004804
Rs0x1c000638	Rs0x1c001017	Rs0x2c010220	Rs0x1c005032
Rs0x1c000644	Rs0x1c001027	Rs0x2c010363	Rs0x1c005117
Rs0x1c000650	Rs0x1c001028	Rs0x2c010446	Rs0x1c005154
Rs0x1c000658	Rs0x1c001049	Rs0x2c010561	Rs0x1c005314
Rs0x1c000669	Rs0x1c001069	Rs0x2c010588	Rs0x1c005353
Rs0x1c000673	Rs0x1c001070	Rs0x2c010727	Rs0x1c005361
Rs0x1c000676	Rs0x1c001093	Rs0x2c010799	Rs0x1c005398
Rs0x1c000678	Rs0x1c001098	Rs0x2c011006	Rs0x1c005420
Rs0x1c000681	Rs0x1c001121	Rs0x2c011012	Rs0x1c005452
Rs0x1c000684	Rs0x1c001131	Rs0x2c011084	Rs0x1c005453
Rs0x1c000686	Rs0x1c001133	Rs0x2c011118	Rs0x1c005454
Rs0x1c000698	Rs0x1c001136	Rs0x3c011363	Rs0x1c005508
Rs0x1c000701	Rs0x1c001143	Rs0x3c011432	Rs0x1c005512
Rs0x1c000717	Rs0x1c001145	Rs0x3c011603	Rs0x1c005516
Rs0x1c000727	Rs0x1c001146	Rs0x3c011605	Rs0x1c005517
Rs0x1c000740	Rs0x1c001155	Rs0x3c011673	Rs0x1c005518
Rs0x1c000787	Rs0x1c001171	Rs0x3c011761	Rs0x1c005563
Rs0x1c000803	Rs0x1c001175	Rs0x3c011881	Rs0x1c005583
Rs0x1c000807	Rs0x1c001182	Rs0x3c012006	Rs0x1c005615
Rs0x1c000819	Rs0x1c001188	Rs0x3c012121	Rs0x1c005624
Rs0x1c000821	Rs0x1c001206	Rs0x3c012126	Rs0x1c005696
Rs0x1c000824	Rs0x1c001240	Rs0x3c012153	Rs0x1c005707
Rs0x1c000852	Rs0x1c001245	Rs0x3c012169	Rs0x1c005715
Rs0x1c000860	Rs0x1c001260	Rs0x3c012174	Rs0x1c005739
Rs0x1c000875	Rs0x1c001280	Rs0x3c012185	Rs0x1c005751
Rs0x1c000876	Rs0x1c001310	Rs0x3c012282	Rs0x1c005806
Rs0x1c000885	Rs0x1c001312	Rs0x3c012290	Rs0x1c005881
Rs0x1c000894	Rs0x1c001322	Rs0x3c012320	Rs0x1c005899
Rs0x1c000898	Rs0x1c001331	Rs0x3c012403	Rs0x1c005987
Rs0x1c000921	Rs0x1c001342	Rs0x3c012562	Rs0x1c006058
Rs0x1c000926	Rs0x1c001355	Rs0x3c013206	Rs0x1c006059
Rs0x1c000934	Rs0x1c001356	Rs0x3c013351	Rs0x1c006064
Rs0x1c000958	Rs0x1c001366	Rs0x3c013359	Rs0x1c006115
Rs0x1c000966	Rs0x1c001392	Rs0x3c013402	Rs0x2c006285
Rs0x1c000970	Rs0x1c001404	Rs0x3c013456	Rs0x2c006336
Rs0x1c000989	Rs0x1c001411	Rs0x3c013480	Rs0x2c006339
Rs0x1c001005	Rs0x1c001429	Rs0x3c014042	Rs0x2c006377
Rs0x1c001006	Rs0x1c001432	Rs0x3c014057	Rs0x2c006378
Rs0x1c001007	Rs0x1c001476	Rs0x3c014302	Rs0x2c006433
Rs0x1c001008	Rs0x1c001494	Rs0x4c015375	Rs0x2c006435
Rs0x1c001014	Rs0x1c001507	Rs0x4c015417	Rs0x2c006521
Rs0x1c001023	Rs0x1c001529	Rs0x4c015448	Rs0x2c006530
Rs0x1c001051	Rs0x1c001532	Rs0x4c015469	Rs0x2c006616
Rs0x1c001055	Rs0x1c001550	Rs0x4c015554	Rs0x2c006724
Rs0x1c001066	Rs0x1c001556	Rs0x4c015864	Rs0x2c006785
Rs0x1c001072	Rs0x1c001561	Rs0x4c015888	Rs0x2c006864
Rs0x1c001080	Rs0x1c001565	Rs0x4c015951	Rs0x2c006889
Rs0x1c001099	Rs0x1c001590	Rs0x4c015952	Rs0x2c006915
Rs0x1c001109	Rs0x1c001597	Rs0x4c015976	Rs0x2c007002
Rs0x1c001120	Rs0x1c001611	Rs0x4c016012	Rs0x2c007017
Rs0x1c001122	Rs0x1c001639	Rs0x4c016018	Rs0x2c007037
Rs0x1c001124	Rs0x1c001653	Rs0x4c016076	Rs0x2c007138
Rs0x1c001133	Rs0x1c001668	Rs0x4c016142	Rs0x2c007314
Rs0x1c001145	Rs0x1c001673	Rs0x4c016143	Rs0x2c007349
Rs0x1c001157	Rs0x1c001677	Rs0x4c016144	Rs0x2c007413
Rs0x1c001159	Rs0x1c001680	Rs0x4c016392	Rs0x2c007414
Rs0x1c001175	Rs0x1c001686	Rs0x4c016394	Rs0x2c007504
Rs0x1c001218	Rs0x1c001691	Rs0x4c016400	Rs0x2c007524
Rs0x1c001222	Rs0x1c001697	Rs0x4c016401	Rs0x2c007534
Rs0x1c001240	Rs0x1c001762	Rs0x4c016563	Rs0x2c007697
Rs0x1c001244	Rs0x1c001790	Rs0x4c016664	Rs0x2c007722
Rs0x1c001260	Rs0x1c001791	Rs0x4c016695	Rs0x2c007966
Rs0x1c001269	Rs0x1c001803	Rs0x4c016762	Rs0x2c007973
Rs0x1c001270	Rs0x1c001816	Rs0x4c016928	Rs0x2c007983
Rs0x1c001280	Rs0x1c001833	Rs0x4c017064	Rs0x2c007997
Rs0x1c001293	Rs0x1c001859	Rs0x4c017252	Rs0x2c008009
Rs0x1c001301	Rs0x1c001874	Rs0x4c017351	Rs0x2c008171
Rs0x1c001303	Rs0x1c001886	Rs0x4c017386	Rs0x2c008296
Rs0x1c001318	Rs0x1c001893	Rs0x4c017913	Rs0x2c008464
Rs0x1c001331	Rs0x1c001919	Rs0x4c018025	Rs0x2c008465
Rs0x1c001345	Rs0x1c001927	Rs0x4c018100	Rs0x2c008475
Rs0x1c001351	Rs0x1c001943	Rs0x4c018141	Rs0x2c008479
Rs0x1c001355	Rs0x1c001944	Rs0x4c018317	Rs0x2c008515
Rs0x1c001366	Rs0x1c001959	Rs0x4c019012	Rs0x2c008612
Rs0x1c001371	Rs0x1c001964	Rs0x4c019022	Rs0x2c008651
Rs0x1c001394	Rs0x1c001972	Rs0x4c019023	Rs0x2c008671
Rs0x1c001395	Rs0x1c001985	Rs0x4c019138	Rs0x2c008720
Rs0x1c001404	Rs0x1c001996	Rs0x4c019210	Rs0x2c008743
Rs0x1c001408	Rs0x1c002011	Rs0x4c019780	Rs0x2c008745
Rs0x1c001414	Rs0x1c002018	Rs0x4c019908	Rs0x2c008824
Rs0x1c001428	Rs0x1c002026	Rs0x4c019961	Rs0x2c008980
Rs0x1c001432	Rs0x1c002084	Rs0x4c019962	Rs0x2c009040
Rs0x1c001436	Rs0x1c002088	Rs0x4c020061	Rs0x2c009079
Rs0x1c001448	Rs0x1c002096	Rs0x4c020348	Rs0x2c009153
Rs0x1c001454	Rs0x1c002099	Rs0x4c020359	Rs0x2c009265
Rs0x1c001468	Rs0x1c002105	Rs0x4c020794	Rs0x2c009411
Rs0x1c001484	Rs0x1c002109	Rs0x4c020843	Rs0x2c009487
Rs0x1c001512	Rs0x1c002110	Rs0x4c020868	Rs0x2c009501
Rs0x1c001522	Rs0x1c002117	Rs0x4c020920	Rs0x2c009566
Rs0x1c001528	Rs0x1c002131	Rs0x4c021091	Rs0x2c009638
Rs0x1c001541	Rs0x1c002139	Rs0x4c021159	Rs0x2c009650
Rs0x1c001561	Rs0x1c002145	Rs0x4c021187	Rs0x2c009653
Rs0x1c001569	Rs0x1c002148	Rs0x4c021581	Rs0x2c009660
Rs0x1c001570	Rs0x1c002183	Rs0x4c021723	Rs0x2c009688
Rs0x1c001590	Rs0x1c002184	Rs0x4c021755	Rs0x2c009794
Rs0x1c001597	Rs0x1c002185	Rs0x5c022296	Rs0x2c009795
Rs0x1c001599	Rs0x1c002189	Rs0x5c022321	Rs0x2c009823
Rs0x1c001601	Rs0x1c002198	Rs0x5c022353	Rs0x2c009863
Rs0x1c001610	Rs0x1c002247	Rs0x5c022357	Rs0x2c009897
Rs0x1c001616	Rs0x1c002252	Rs0x5c022498	Rs0x2c009900
Rs0x1c001635	Rs0x1c002262	Rs0x5c022512	Rs0x2c009978
Rs0x1c001643	Rs0x1c002268	Rs0x5c022630	Rs0x2c009986
Rs0x1c001649	Rs0x1c002277	Rs0x5c023160	Rs0x2c010082
Rs0x1c001664	Rs0x1c002282	Rs0x5c023192	Rs0x2c010114
Rs0x1c001692	Rs0x1c002287	Rs0x5c023209	Rs0x2c010116
Rs0x1c001697	Rs0x1c002290	Rs0x5c023222	Rs0x2c010360
Rs0x1c001708	Rs0x1c002308	Rs0x5c023257	Rs0x2c010363
Rs0x1c001731	Rs0x1c002319	Rs0x5c023298	Rs0x2c010365
Rs0x1c001734	Rs0x1c002326	Rs0x5c023459	Rs0x2c010388
Rs0x1c001742	Rs0x1c002372	Rs0x5c023749	Rs0x2c010389
Rs0x1c001751	Rs0x1c002379	Rs0x5c023790	Rs0x2c010446
Rs0x1c001762	Rs0x1c002386	Rs0x5c023946	Rs0x2c010455
Rs0x1c001810	Rs0x1c002391	Rs0x5c023961	Rs0x2c010541
Rs0x1c001816	Rs0x1c002409	Rs0x5c024135	Rs0x2c010591
Rs0x1c001819	Rs0x1c002419	Rs0x5c024172	Rs0x2c010592
Rs0x1c001830	Rs0x1c002465	Rs0x5c024174	Rs0x2c010630
Rs0x1c001860	Rs0x1c002486	Rs0x5c024212	Rs0x2c010637
Rs0x1c001879	Rs0x1c002493	Rs0x5c024346	Rs0x2c010644
Rs0x1c001883	Rs0x1c002495	Rs0x5c024476	Rs0x2c010672
Rs0x1c001896	Rs0x1c002507	Rs0x5c024707	Rs0x2c010712
Rs0x1c001898	Rs0x1c002521	Rs0x5c024751	Rs0x2c010727
Rs0x1c001920	Rs0x1c002533	Rs0x5c024852	Rs0x2c010730
Rs0x1c001927	Rs0x1c002551	Rs0x5c025002	Rs0x2c010731
Rs0x1c001933	Rs0x1c002565	Rs0x5c025397	Rs0x2c010737
Rs0x1c001942	Rs0x1c002569	Rs0x5c025441	Rs0x2c010738
Rs0x1c001947	Rs0x1c002571	Rs0x5c025552	Rs0x2c010760
Rs0x1c001958	Rs0x1c002576	Rs0x5c025625	Rs0x2c010819
Rs0x1c001972	Rs0x1c002580	Rs0x5c025701	Rs0x2c010895
Rs0x1c001989	Rs0x1c002586	Rs0x5c025763	Rs0x2c010898
Rs0x1c001995	Rs0x1c002615	Rs0x5c025767	Rs0x2c010907
Rs0x1c001996	Rs0x1c002616	Rs0x5c026000	Rs0x2c010908
Rs0x1c001997	Rs0x1c002646	Rs0x5c026023	Rs0x2c010911
Rs0x1c002006	Rs0x1c002649	Rs0x5c026127	Rs0x2c010973
Rs0x1c002020	Rs0x1c002651	Rs0x5c026144	Rs0x2c010986
Rs0x1c002029	Rs0x1c002702	Rs0x5c026245	Rs0x2c010993
Rs0x1c002034	Rs0x1c002714	Rs0x5c026255	Rs0x2c010999
Rs0x1c002054	Rs0x1c002720	Rs0x5c026540	Rs0x2c011000
Rs0x1c002072	Rs0x1c002721	Rs0x5c026598	Rs0x2c011028
Rs0x1c002105	Rs0x1c002733	Rs0x5c026709	Rs0x2c011083
Rs0x1c002109	Rs0x1c002742	Rs0x5c026858	Rs0x2c011084
Rs0x1c002110	Rs0x1c002743	Rs0x6c027361	Rs0x2c011114
Rs0x1c002111	Rs0x1c002758	Rs0x6c027373	Rs0x3c011140
Rs0x1c002116	Rs0x1c002760	Rs0x6c027492	Rs0x3c011147
Rs0x1c002118	Rs0x1c002765	Rs0x6c027731	Rs0x3c011291
Rs0x1c002137	Rs0x1c002771	Rs0x6c027869	Rs0x3c011294
Rs0x1c002185	Rs0x1c002773	Rs0x6c027873	Rs0x3c011304
Rs0x1c002205	Rs0x1c002778	Rs0x6c029277	Rs0x3c011363
Rs0x1c002211	Rs0x1c002787	Rs0x6c029902	Rs0x3c011364
Rs0x1c002216	Rs0x1c002812	Rs0x6c030115	Rs0x3c011392
Rs0x1c002218	Rs0x1c002814	Rs0x6c030177	Rs0x3c011504
Rs0x1c002219	Rs0x1c002818	Rs0x6c030259	Rs0x3c011572
Rs0x1c002222	Rs0x1c002824	Rs0x6c030371	Rs0x3c011577
Rs0x1c002233	Rs0x1c002825	Rs0x6c030428	Rs0x3c011597
Rs0x1c002250	Rs0x1c002832	Rs0x6c030436	Rs0x3c011645
Rs0x1c002251	Rs0x1c002834	Rs0x6c030766	Rs0x3c011658
Rs0x1c002267	Rs0x1c002835	Rs0x6c030771	Rs0x3c011746
Rs0x1c002268	Rs0x1c002837	Rs0x6c030872	Rs0x3c011779
Rs0x1c002277	Rs0x1c002867	Rs0x6c030878	Rs0x3c011792
Rs0x1c002279	Rs0x1c002946	Rs0x6c030957	Rs0x3c011795
Rs0x1c002281	Rs0x1c002958	Rs0x7c032756	Rs0x3c011796
Rs0x1c002282	Rs0x1c002976	Rs0x7c032776	Rs0x3c011819
Rs0x1c002289	Rs0x1c002988	Rs0x7c032780	Rs0x3c011842
Rs0x1c002294	Rs0x1c002989	Rs0x7c033117	Rs0x3c012066
Rs0x1c002311	Rs0x1c003023	Rs0x7c033250	Rs0x3c012074
Rs0x1c002314	Rs0x1c003030	Rs0x7c033347	Rs0x3c012153
Rs0x1c002329	Rs0x1c003055	Rs0x7c033399	Rs0x3c012156
Rs0x1c002339	Rs0x1c003102	Rs0x7c033463	Rs0x3c012244
Rs0x1c002353	Rs0x1c003103	Rs0x7c033550	Rs0x3c012321
Rs0x1c002382	Rs0x1c003149	Rs0x7c033669	Rs0x3c012397
Rs0x1c002384	Rs0x1c003150	Rs0x7c033675	Rs0x3c012405
Rs0x1c002391	Rs0x1c003152	Rs0x7c033922	Rs0x3c012437
Rs0x1c002396	Rs0x1c003156	Rs0x7c034072	Rs0x3c012489
Rs0x1c002397	Rs0x1c003162	Rs0x7c034132	Rs0x3c012490
Rs0x1c002406	Rs0x1c003163	Rs0x7c034345	Rs0x3c012516
Rs0x1c002409	Rs0x1c003167	Rs0x7c034449	Rs0x3c012517
Rs0x1c002419	Rs0x1c003168	Rs0x7c034450	Rs0x3c012562
Rs0x1c002424	Rs0x1c003169	Rs0x7c034577	Rs0x3c012571
Rs0x1c002438	Rs0x1c003183	Rs0x7c034602	Rs0x3c012584
Rs0x1c002453	Rs0x1c003192	Rs0x7c034648	Rs0x3c012630
Rs0x1c002458	Rs0x1c003207	Rs0x7c034723	Rs0x3c012649
Rs0x1c002493	Rs0x1c003217	Rs0x7c034893	Rs0x3c012650
Rs0x1c002495	Rs0x1c003225	Rs0x7c034903	Rs0x3c012653
Rs0x1c002520	Rs0x1c003233	Rs0x8c035524	Rs0x3c012654
Rs0x1c002529	Rs0x1c003235	Rs0x8c035952	Rs0x3c012675
Rs0x1c002545	Rs0x1c003236	Rs0x8c036119	Rs0x3c012700
Rs0x1c002550	Rs0x1c003237	Rs0x8c036201	Rs0x3c012713
Rs0x1c002551	Rs0x1c003242	Rs0x8c036399	Rs0x3c012832
Rs0x1c002576	Rs0x1c003265	Rs0x8c036522	Rs0x3c012833
Rs0x1c002578	Rs0x1c003276	Rs0x8c037406	Rs0x3c012866
Rs0x1c002583	Rs0x1c003282	Rs0x8c037444	Rs0x3c012875
Rs0x1c002589	Rs0x1c003283	Rs0x8c037463	Rs0x3c012939
Rs0x1c002610	Rs0x1c003294	Rs0x8c037772	Rs0x3c012953
Rs0x1c002613	Rs0x1c003296	Rs0x8c037843	Rs0x3c013000
Rs0x1c002614	Rs0x1c003298	Rs0x8c037884	Rs0x3c013010
Rs0x1c002616	Rs0x1c003300	Rs0x8c037910	Rs0x3c013035
Rs0x1c002631	Rs0x1c003302	Rs0x8c038320	Rs0x3c013159
Rs0x1c002636	Rs0x1c003327	Rs0x8c038362	Rs0x3c013182
Rs0x1c002651	Rs0x1c003331	Rs0x8c038363	Rs0x3c013206
Rs0x1c002652	Rs0x1c003343	Rs0x8c038364	Rs0x3c013207
Rs0x1c002675	Rs0x1c003344	Rs0x8c038366	Rs0x3c013213
Rs0x1c002685	Rs0x1c003353	Rs0x8c038424	Rs0x3c013273
Rs0x1c002687	Rs0x1c003368	Rs0x8c038426	Rs0x3c013390
Rs0x1c002689	Rs0x1c003380	Rs0x8c038507	Rs0x3c013487
Rs0x1c002691	Rs0x1c003383	Rs0x8c038557	Rs0x3c013490
Rs0x1c002707	Rs0x1c003420	Rs0x8c038711	Rs0x3c013493
Rs0x1c002711	Rs0x1c003431	Rs0x8c038849	Rs0x3c013500
Rs0x1c002719	Rs0x1c003436	Rs0x8c038972	Rs0x3c013931
Rs0x1c002720	Rs0x1c003446	Rs0x8c039112	Rs0x3c013936
Rs0x1c002721	Rs0x1c003493	Rs0x8c039334	Rs0x3c013938
Rs0x1c002726	Rs0x1c003503	Rs0x8c039347	Rs0x3c013958
Rs0x1c002760	Rs0x1c003505	Rs0x8c039353	Rs0x3c013976
Rs0x1c002787	Rs0x1c003506	Rs0x9c039794	Rs0x3c014015
Rs0x1c002796	Rs0x1c003535	Rs0x9c039896	Rs0x3c014042
Rs0x1c002812	Rs0x1c003558	Rs0x9c039953	Rs0x3c014097
Rs0x1c002814	Rs0x1c003565	Rs0x9c040265	Rs0x3c014102
Rs0x1c002821	Rs0x1c003603	Rs0x9c040584	Rs0x3c014167
Rs0x1c002825	Rs0x1c003604	Rs0x9c040664	Rs0x3c014173
Rs0x1c002843	Rs0x1c003619	Rs0x9c040703	Rs0x3c014214
Rs0x1c002847	Rs0x1c003622	Rs0x9c040956	Rs0x3c014225
Rs0x1c002854	Rs0x1c003646	Rs0x9c041059	Rs0x3c014273
Rs0x1c002867	Rs0x1c003653	Rs0x9c041315	Rs0x3c014274
Rs0x1c002879	Rs0x1c003675	Rs0x9c041411	Rs0x3c014280
Rs0x1c002891	Rs0x1c003676	Rs0x9c041448	Rs0x3c014286
Rs0x1c002933	Rs0x1c003680	Rs0x9c041662	Rs0x3c014346
Rs0x1c002934	Rs0x1c003696	Rs0x9c041694	Rs0x3c014419
Rs0x1c002946	Rs0x1c003714	Rs0x9c042421	Rs0x4c015345
Rs0x1c002954	Rs0x1c003729	Rs0x9c042623	Rs0x4c015362
Rs0x1c002958	Rs0x1c003736	Rs0x9c042692	Rs0x4c015417
Rs0x1c002976	Rs0x1c003737	Rs0x9c042751	Rs0x4c015522
Rs0x1c002988	Rs0x1c003754	Rs0x9c042804	Rs0x4c015552
Rs0x1c002989	Rs0x1c003762	Rs0x9c042832	Rs0x4c015603
Rs0x1c002996	Rs0x1c003764	Rs0x9c042845	Rs0x4c015798
Rs0x1c003008	Rs0x1c003771	Rs0x9c042976	Rs0x4c015873
Rs0x1c003023	Rs0x1c003811	Rs0x9c043204	Rs0x4c015883
Rs0x1c003047	Rs0x1c003819	Rs0x9c043283	Rs0x4c015903
Rs0x1c003055	Rs0x1c003824	Rs0x9c043362	Rs0x4c015912
Rs0x1c003058	Rs0x1c003832	Rs0x9c043457	Rs0x4c015953
Rs0x1c003071	Rs0x1c003840	Rs0x9c043470	Rs0x4c016001
Rs0x1c003102	Rs0x1c003863	Rs0x9c043517	Rs0x4c016095
Rs0x1c003103	Rs0x1c003870	Rs0x9c043546	Rs0x4c016134
Rs0x1c003104	Rs0x1c003874	Rs0x9c043659	Rs0x4c016143
Rs0x1c003105	Rs0x1c003876	Rs0x9c043913	Rs0x4c016144
Rs0x1c003115	Rs0x1c003889		Rs0x4c016148
Rs0x1c003135	Rs0x1c003913		Rs0x4c016182
Rs0x1c003150	Rs0x1c003925		Rs0x4c016556
Rs0x1c003152	Rs0x1c003933		Rs0x4c016626
Rs0x1c003156	Rs0x1c003935		Rs0x4c016693
Rs0x1c003162	Rs0x1c003941		Rs0x4c016698
Rs0x1c003168	Rs0x1c003944		Rs0x4c016762
Rs0x1c003169	Rs0x1c003945		Rs0x4c016966
Rs0x1c003183	Rs0x1c003946		Rs0x4c017058
Rs0x1c003199	Rs0x1c003955		Rs0x4c017074
Rs0x1c003207	Rs0x1c003960		Rs0x4c017104
Rs0x1c003217	Rs0x1c003964		Rs0x4c017110
Rs0x1c003225	Rs0x1c003971		Rs0x4c017148
Rs0x1c003236	Rs0x1c003974		Rs0x4c017234
Rs0x1c003274	Rs0x1c003979		Rs0x4c017274
Rs0x1c003283	Rs0x1c003980		Rs0x4c017308
Rs0x1c003334	Rs0x1c003981		Rs0x4c017324
Rs0x1c003360	Rs0x1c003982		Rs0x4c017350
Rs0x1c003369	Rs0x1c003984		Rs0x4c017393
Rs0x1c003370	Rs0x1c004013		Rs0x4c017417
Rs0x1c003427	Rs0x1c004034		Rs0x4c017477
Rs0x1c003431	Rs0x1c004050		Rs0x4c017484
Rs0x1c003434	Rs0x1c004052		Rs0x4c017537
Rs0x1c003436	Rs0x1c004053		Rs0x4c017538
Rs0x1c003441	Rs0x1c004080		Rs0x4c017541
Rs0x1c003446	Rs0x1c004081		Rs0x4c017542
Rs0x1c003459	Rs0x1c004082		Rs0x4c017612
Rs0x1c003474	Rs0x1c004092		Rs0x4c017681
Rs0x1c003493	Rs0x1c004095		Rs0x4c017700
Rs0x1c003510	Rs0x1c004100		Rs0x4c017701
Rs0x1c003517	Rs0x1c004102		Rs0x4c017705
Rs0x1c003535	Rs0x1c004120		Rs0x4c017714
Rs0x1c003559	Rs0x1c004125		Rs0x4c017741
Rs0x1c003567	Rs0x1c004144		Rs0x4c017786
Rs0x1c003597	Rs0x1c004154		Rs0x4c017829
Rs0x1c003601	Rs0x1c004179		Rs0x4c017860
Rs0x1c003603	Rs0x1c004184		Rs0x4c018025
Rs0x1c003604	Rs0x1c004186		Rs0x4c018078
Rs0x1c003606	Rs0x1c004192		Rs0x4c018354
Rs0x1c003607	Rs0x1c004202		Rs0x4c018364
Rs0x1c003609	Rs0x1c004215		Rs0x4c018893
Rs0x1c003620	Rs0x1c004218		Rs0x4c018947
Rs0x1c003622	Rs0x1c004220		Rs0x4c018961
Rs0x1c003624	Rs0x1c004229		Rs0x4c018964
Rs0x1c003638	Rs0x1c004234		Rs0x4c019081
Rs0x1c003646	Rs0x1c004239		Rs0x4c019087
Rs0x1c003647	Rs0x1c004240		Rs0x4c019088
Rs0x1c003660	Rs0x1c004289		Rs0x4c019162
Rs0x1c003676	Rs0x1c004296		Rs0x4c019165
Rs0x1c003680	Rs0x1c004298		Rs0x4c019404
Rs0x1c003696	Rs0x1c004303		Rs0x4c019424
Rs0x1c003698	Rs0x1c004314		Rs0x4c019445
Rs0x1c003714	Rs0x1c004321		Rs0x4c019486
Rs0x1c003723	Rs0x1c004372		Rs0x4c019490
Rs0x1c003737	Rs0x1c004379		Rs0x4c019491
Rs0x1c003747	Rs0x1c004405		Rs0x4c019509
Rs0x1c003753	Rs0x1c004421		Rs0x4c019518
Rs0x1c003776	Rs0x1c004428		Rs0x4c019526
Rs0x1c003784	Rs0x1c004431		Rs0x4c019552
Rs0x1c003786	Rs0x1c004439		Rs0x4c019574
Rs0x1c003798	Rs0x1c004440		Rs0x4c019575
Rs0x1c003811	Rs0x1c004441		Rs0x4c019582
Rs0x1c003816	Rs0x1c004443		Rs0x4c019583
Rs0x1c003821	Rs0x1c004456		Rs0x4c019603
Rs0x1c003866	Rs0x1c004459		Rs0x4c019611
Rs0x1c003874	Rs0x1c004460		Rs0x4c019657
Rs0x1c003890	Rs0x1c004461		Rs0x4c019663
Rs0x1c003904	Rs0x1c004478		Rs0x4c019736
Rs0x1c003912	Rs0x1c004482		Rs0x4c019777
Rs0x1c003925	Rs0x1c004492		Rs0x4c019785
Rs0x1c003933	Rs0x1c004493		Rs0x4c019786
Rs0x1c003937	Rs0x1c004501		Rs0x4c019957
Rs0x1c003940	Rs0x1c004504		Rs0x4c020068
Rs0x1c003956	Rs0x1c004520		Rs0x4c020088
Rs0x1c003960	Rs0x1c004528		Rs0x4c020093
Rs0x1c003965	Rs0x1c004542		Rs0x4c020112
Rs0x1c003971	Rs0x1c004552		Rs0x4c020131
Rs0x1c003972	Rs0x1c004561		Rs0x4c020140
Rs0x1c003974	Rs0x1c004566		Rs0x4c020191
Rs0x1c003979	Rs0x1c004567		Rs0x4c020232
Rs0x1c003980	Rs0x1c004585		Rs0x4c020278
Rs0x1c003981	Rs0x1c004600		Rs0x4c020294
Rs0x1c003982	Rs0x1c004628		Rs0x4c020298
Rs0x1c003989	Rs0x1c004631		Rs0x4c020306
Rs0x1c003995	Rs0x1c004641		Rs0x4c020328
Rs0x1c003997	Rs0x1c004646		Rs0x4c020336
Rs0x1c004012	Rs0x1c004648		Rs0x4c020337
Rs0x1c004048	Rs0x1c004666		Rs0x4c020348
Rs0x1c004051	Rs0x1c004667		Rs0x4c020382
Rs0x1c004064	Rs0x1c004672		Rs0x4c020485
Rs0x1c004065	Rs0x1c004674		Rs0x4c020488
Rs0x1c004069	Rs0x1c004688		Rs0x4c020505
Rs0x1c004079	Rs0x1c004689		Rs0x4c020531
Rs0x1c004100	Rs0x1c004690		Rs0x4c020557
Rs0x1c004112	Rs0x1c004692		Rs0x4c020559
Rs0x1c004123	Rs0x1c004697		Rs0x4c020565
Rs0x1c004135	Rs0x1c004726		Rs0x4c020592
Rs0x1c004136	Rs0x1c004742		Rs0x4c020621
Rs0x1c004175	Rs0x1c004757		Rs0x4c020720
Rs0x1c004197	Rs0x1c004773		Rs0x4c020843
Rs0x1c004202	Rs0x1c004775		Rs0x4c021199
Rs0x1c004207	Rs0x1c004778		Rs0x4c021277
Rs0x1c004213	Rs0x1c004786		Rs0x4c021483
Rs0x1c004229	Rs0x1c004790		Rs0x4c021581
Rs0x1c004269	Rs0x1c004800		Rs0x4c021651
Rs0x1c004283	Rs0x1c004815		Rs0x4c021652
Rs0x1c004292	Rs0x1c004816		Rs0x4c021760
Rs0x1c004303	Rs0x1c004835		Rs0x5c021826
Rs0x1c004316	Rs0x1c004841		Rs0x5c021933
Rs0x1c004332	Rs0x1c004842		Rs0x5c021935
Rs0x1c004345	Rs0x1c004858		Rs0x5c021951
Rs0x1c004353	Rs0x1c004867		Rs0x5c021992
Rs0x1c004372	Rs0x1c004874		Rs0x5c022014
Rs0x1c004379	Rs0x1c004895		Rs0x5c022017
Rs0x1c004384	Rs0x1c004907		Rs0x5c022091
Rs0x1c004395	Rs0x1c004936		Rs0x5c022193
Rs0x1c004400	Rs0x1c004950		Rs0x5c022289
Rs0x1c004405	Rs0x1c004952		Rs0x5c022315
Rs0x1c004410	Rs0x1c004971		Rs0x5c022354
Rs0x1c004411	Rs0x1c004976		Rs0x5c022364
Rs0x1c004428	Rs0x1c004979		Rs0x5c022440
Rs0x1c004431	Rs0x1c004988		Rs0x5c022498
Rs0x1c004454	Rs0x1c004989		Rs0x5c022518
Rs0x1c004460	Rs0x1c004997		Rs0x5c022519
Rs0x1c004468	Rs0x1c005016		Rs0x5c022559
Rs0x1c004469	Rs0x1c005022		Rs0x5c022590
Rs0x1c004476	Rs0x1c005033		Rs0x5c022900
Rs0x1c004487	Rs0x1c005037		Rs0x5c022934
Rs0x1c004489	Rs0x1c005039		Rs0x5c022940
Rs0x1c004508	Rs0x1c005044		Rs0x5c023417
Rs0x1c004513	Rs0x1c005048		Rs0x5c023418
Rs0x1c004520	Rs0x1c005054		Rs0x5c023628
Rs0x1c004521	Rs0x1c005055		Rs0x5c023790
Rs0x1c004534	Rs0x1c005059		Rs0x5c024067
Rs0x1c004556	Rs0x1c005088		Rs0x5c024141
Rs0x1c004566	Rs0x1c005089		Rs0x5c024434
Rs0x1c004586	Rs0x1c005093		Rs0x5c024607
Rs0x1c004604	Rs0x1c005095		Rs0x5c024610
Rs0x1c004621	Rs0x1c005105		Rs0x5c024617
Rs0x1c004623	Rs0x1c005106		Rs0x5c024637
Rs0x1c004635	Rs0x1c005133		Rs0x5c024702
Rs0x1c004641	Rs0x1c005164		Rs0x5c024707
Rs0x1c004657	Rs0x1c005165		Rs0x5c024887
Rs0x1c004658	Rs0x1c005166		Rs0x5c024954
Rs0x1c004660	Rs0x1c005169		Rs0x5c025112
Rs0x1c004662	Rs0x1c005178		Rs0x5c025136
Rs0x1c004667	Rs0x1c005188		Rs0x5c025146
Rs0x1c004669	Rs0x1c005218		Rs0x5c025199
Rs0x1c004670	Rs0x1c005229		Rs0x5c025229
Rs0x1c004672	Rs0x1c005236		Rs0x5c025232
Rs0x1c004674	Rs0x1c005243		Rs0x5c025262
Rs0x1c004688	Rs0x1c005248		Rs0x5c025300
Rs0x1c004697	Rs0x1c005259		Rs0x5c025319
Rs0x1c004747	Rs0x1c005260		Rs0x5c025531
Rs0x1c004748	Rs0x1c005272		Rs0x5c025627
Rs0x1c004758	Rs0x1c005288		Rs0x5c025634
Rs0x1c004761	Rs0x1c005290		Rs0x5c025759
Rs0x1c004769	Rs0x1c005296		Rs0x5c025763
Rs0x1c004778	Rs0x1c005297		Rs0x5c025767
Rs0x1c004780	Rs0x1c005306		Rs0x5c025894
Rs0x1c004781	Rs0x1c005313		Rs0x5c026006
Rs0x1c004782	Rs0x1c005322		Rs0x5c026033
Rs0x1c004788	Rs0x1c005354		Rs0x5c026035
Rs0x1c004790	Rs0x1c005361		Rs0x5c026127
Rs0x1c004796	Rs0x1c005366		Rs0x5c026265
Rs0x1c004802	Rs0x1c005372		Rs0x5c026282
Rs0x1c004803	Rs0x1c005377		Rs0x5c026426
Rs0x1c004804	Rs0x1c005387		Rs0x5c026563
Rs0x1c004815	Rs0x1c005433		Rs0x5c026643
Rs0x1c004816	Rs0x1c005452		Rs0x5c026679
Rs0x1c004841	Rs0x1c005453		Rs0x5c026688
Rs0x1c004849	Rs0x1c005467		Rs0x5c026828
Rs0x1c004850	Rs0x1c005475		Rs0x6c027380
Rs0x1c004852	Rs0x1c005478		Rs0x6c027381
Rs0x1c004853	Rs0x1c005487		Rs0x6c027450
Rs0x1c004854	Rs0x1c005497		Rs0x6c027467
Rs0x1c004858	Rs0x1c005506		Rs0x6c027480
Rs0x1c004867	Rs0x1c005508		Rs0x6c027717
Rs0x1c004871	Rs0x1c005527		Rs0x6c027837
Rs0x1c004892	Rs0x1c005533		Rs0x6c027868
Rs0x1c004894	Rs0x1c005539		Rs0x6c027869
Rs0x1c004902	Rs0x1c005541		Rs0x6c027873
Rs0x1c004913	Rs0x1c005549		Rs0x6c027989
Rs0x1c004914	Rs0x1c005555		Rs0x6c028045
Rs0x1c004923	Rs0x1c005581		Rs0x6c028126
Rs0x1c004928	Rs0x1c005589		Rs0x6c028134
Rs0x1c004933	Rs0x1c005590		Rs0x6c028160
Rs0x1c004938	Rs0x1c005618		Rs0x6c028193
Rs0x1c004947	Rs0x1c005621		Rs0x6c028938
Rs0x1c004952	Rs0x1c005645		Rs0x6c028980
Rs0x1c004961	Rs0x1c005647		Rs0x6c029157
Rs0x1c004971	Rs0x1c005681		Rs0x6c029171
Rs0x1c004974	Rs0x1c005689		Rs0x6c029218
Rs0x1c004976	Rs0x1c005690		Rs0x6c029277
Rs0x1c004982	Rs0x1c005696		Rs0x6c029356
Rs0x1c004989	Rs0x1c005699		Rs0x6c029490
Rs0x1c004990	Rs0x1c005737		Rs0x6c029495
Rs0x1c005014	Rs0x1c005750		Rs0x6c029518
Rs0x1c005016	Rs0x1c005751		Rs0x6c029777
Rs0x1c005017	Rs0x1c005754		Rs0x6c029778
Rs0x1c005022	Rs0x1c005759		Rs0x6c029789
Rs0x1c005039	Rs0x1c005869		Rs0x6c029892
Rs0x1c005043	Rs0x1c005928		Rs0x6c029910
Rs0x1c005051	Rs0x1c005937		Rs0x6c029974
Rs0x1c005062	Rs0x1c005938		Rs0x6c029993
Rs0x1c005064	Rs0x1c005954		Rs0x6c029994
Rs0x1c005088	Rs0x1c005958		Rs0x6c030008
Rs0x1c005089	Rs0x1c005963		Rs0x6c030069
Rs0x1c005090	Rs0x1c005987		Rs0x6c030113
Rs0x1c005105	Rs0x1c006010		Rs0x6c030174
Rs0x1c005106	Rs0x1c006015		Rs0x6c030343
Rs0x1c005133	Rs0x1c006056		Rs0x6c030367
Rs0x1c005139	Rs0x1c006058		Rs0x6c030430
Rs0x1c005144	Rs0x1c006059		Rs0x6c030449
Rs0x1c005154	Rs0x1c006085		Rs0x6c030764
Rs0x1c005158	Rs0x1c006086		Rs0x6c030783
Rs0x1c005169	Rs0x1c006087		Rs0x6c030828
Rs0x1c005218	Rs0x1c006088		Rs0x6c030872
Rs0x1c005229	Rs0x1c006089		Rs0x6c030909
Rs0x1c005236	Rs0x1c006104		Rs0x6c030910
Rs0x1c005251	Rs0x1c006106		Rs0x6c030924
Rs0x1c005256	Rs0x1c006153		Rs0x6c030941
Rs0x1c005259	Rs0x1c006160		Rs0x7c031770
Rs0x1c005267	Rs0x1c006195		Rs0x7c031783
Rs0x1c005279	Rs0x1c006206		Rs0x7c033113
Rs0x1c005306	Rs0x2c006216		Rs0x7c033146
Rs0x1c005313	Rs0x2c006243		Rs0x7c033173
Rs0x1c005316	Rs0x2c006264		Rs0x7c033178
Rs0x1c005354	Rs0x2c006265		Rs0x7c033204
Rs0x1c005357	Rs0x2c006267		Rs0x7c033208
Rs0x1c005358	Rs0x2c006298		Rs0x7c033209
Rs0x1c005366	Rs0x2c006299		Rs0x7c033210
Rs0x1c005368	Rs0x2c006323		Rs0x7c033250
Rs0x1c005371	Rs0x2c006338		Rs0x7c033259
Rs0x1c005377	Rs0x2c006341		Rs0x7c033283
Rs0x1c005391	Rs0x2c006347		Rs0x7c033347
Rs0x1c005398	Rs0x2c006351		Rs0x7c033389
Rs0x1c005446	Rs0x2c006356		Rs0x7c033455
Rs0x1c005457	Rs0x2c006362		Rs0x7c033466
Rs0x1c005458	Rs0x2c006378		Rs0x7c033531
Rs0x1c005462	Rs0x2c006391		Rs0x7c033544
Rs0x1c005475	Rs0x2c006403		Rs0x7c033545
Rs0x1c005478	Rs0x2c006406		Rs0x7c033637
Rs0x1c005487	Rs0x2c006412		Rs0x7c033669
Rs0x1c005490	Rs0x2c006413		Rs0x7c033692
Rs0x1c005503	Rs0x2c006414		Rs0x7c033720
Rs0x1c005504	Rs0x2c006425		Rs0x7c033741
Rs0x1c005506	Rs0x2c006428		Rs0x7c033755
Rs0x1c005507	Rs0x2c006433		Rs0x7c033795
Rs0x1c005516	Rs0x2c006435		Rs0x7c033804
Rs0x1c005530	Rs0x2c006450		Rs0x7c033805
Rs0x1c005538	Rs0x2c006451		Rs0x7c033806
Rs0x1c005565	Rs0x2c006453		Rs0x7c033817
Rs0x1c005566	Rs0x2c006454		Rs0x7c033831
Rs0x1c005581	Rs0x2c006461		Rs0x7c033835
Rs0x1c005615	Rs0x2c006491		Rs0x7c033882
Rs0x1c005621	Rs0x2c006503		Rs0x7c033891
Rs0x1c005641	Rs0x2c006508		Rs0x7c033908
Rs0x1c005647	Rs0x2c006514		Rs0x7c033917
Rs0x1c005652	Rs0x2c006521		Rs0x7c033938
Rs0x1c005681	Rs0x2c006530		Rs0x7c033939
Rs0x1c005695	Rs0x2c006544		Rs0x7c033951
Rs0x1c005705	Rs0x2c006587		Rs0x7c033965
Rs0x1c005733	Rs0x2c006590		Rs0x7c033970
Rs0x1c005744	Rs0x2c006597		Rs0x7c033980
Rs0x1c005754	Rs0x2c006602		Rs0x7c033993
Rs0x1c005774	Rs0x2c006607		Rs0x7c034049
Rs0x1c005786	Rs0x2c006608		Rs0x7c034067
Rs0x1c005806	Rs0x2c006625		Rs0x7c034072
Rs0x1c005810	Rs0x2c006631		Rs0x7c034168
Rs0x1c005814	Rs0x2c006636		Rs0x7c034234
Rs0x1c005818	Rs0x2c006637		Rs0x7c034245
Rs0x1c005819	Rs0x2c006652		Rs0x7c034247
Rs0x1c005820	Rs0x2c006658		Rs0x7c034355
Rs0x1c005828	Rs0x2c006660		Rs0x7c034372
Rs0x1c005832	Rs0x2c006681		Rs0x7c034492
Rs0x1c005841	Rs0x2c006687		Rs0x7c034516
Rs0x1c005849	Rs0x2c006696		Rs0x7c034522
Rs0x1c005857	Rs0x2c006711		Rs0x7c034536
Rs0x1c005862	Rs0x2c006725		Rs0x7c034542
Rs0x1c005875	Rs0x2c006747		Rs0x7c034543
Rs0x1c005879	Rs0x2c006752		Rs0x7c034577
Rs0x1c005880	Rs0x2c006764		Rs0x7c034660
Rs0x1c005897	Rs0x2c006773		Rs0x7c034962
Rs0x1c005899	Rs0x2c006785		Rs0x7c034964
Rs0x1c005901	Rs0x2c006791		Rs0x7c035027
Rs0x1c005913	Rs0x2c006802		Rs0x7c035028
Rs0x1c005925	Rs0x2c006803		Rs0x7c035083
Rs0x1c005928	Rs0x2c006804		Rs0x7c035318
Rs0x1c005946	Rs0x2c006809		Rs0x7c035440
Rs0x1c005949	Rs0x2c006810		Rs0x8c035478
Rs0x1c005952	Rs0x2c006834		Rs0x8c035607
Rs0x1c005953	Rs0x2c006861		Rs0x8c035661
Rs0x1c005960	Rs0x2c006863		Rs0x8c035720
Rs0x1c005963	Rs0x2c006874		Rs0x8c035844
Rs0x1c005972	Rs0x2c006878		Rs0x8c035943
Rs0x1c005974	Rs0x2c006921		Rs0x8c036092
Rs0x1c005987	Rs0x2c006928		Rs0x8c036096
Rs0x1c005988	Rs0x2c006944		Rs0x8c036105
Rs0x1c006021	Rs0x2c006947		Rs0x8c036119
Rs0x1c006026	Rs0x2c006948		Rs0x8c036137
Rs0x1c006032	Rs0x2c006954		Rs0x8c036138
Rs0x1c006037	Rs0x2c006965		Rs0x8c036183
Rs0x1c006052	Rs0x2c006980		Rs0x8c036394
Rs0x1c006058	Rs0x2c006983		Rs0x8c036502
Rs0x1c006060	Rs0x2c006985		Rs0x8c036573
Rs0x1c006104	Rs0x2c006992		Rs0x8c037384
Rs0x1c006106	Rs0x2c007003		Rs0x8c037385
Rs0x1c006115	Rs0x2c007007		Rs0x8c037388
Rs0x1c006121	Rs0x2c007037		Rs0x8c037463
Rs0x1c006122	Rs0x2c007069		Rs0x8c037541
Rs0x1c006125	Rs0x2c007070		Rs0x8c037639
Rs0x1c006135	Rs0x2c007075		Rs0x8c037672
Rs0x1c006141	Rs0x2c007077		Rs0x8c037679
Rs0x1c006158	Rs0x2c007079		Rs0x8c037701
Rs0x1c006171	Rs0x2c007082		Rs0x8c037702
Rs0x1c006194	Rs0x2c007093		Rs0x8c037845
Rs0x1c006201	Rs0x2c007101		Rs0x8c037920
Rs0x1c006204	Rs0x2c007104		Rs0x8c037922
Rs0x1c006205	Rs0x2c007120		Rs0x8c037947
Rs0x2c006229	Rs0x2c007134		Rs0x8c037987
Rs0x2c006235	Rs0x2c007135		Rs0x8c038090
Rs0x2c006242	Rs0x2c007138		Rs0x8c038110
Rs0x2c006261	Rs0x2c007139		Rs0x8c038124
Rs0x2c006266	Rs0x2c007159		Rs0x8c038283
Rs0x2c006287	Rs0x2c007161		Rs0x8c038541
Rs0x2c006291	Rs0x2c007165		Rs0x8c038589
Rs0x2c006296	Rs0x2c007194		Rs0x8c038698
Rs0x2c006301	Rs0x2c007199		Rs0x8c038704
Rs0x2c006304	Rs0x2c007200		Rs0x8c038775
Rs0x2c006315	Rs0x2c007209		Rs0x8c038843
Rs0x2c006322	Rs0x2c007223		Rs0x8c038862
Rs0x2c006340	Rs0x2c007239		Rs0x8c038931
Rs0x2c006341	Rs0x2c007248		Rs0x8c038966
Rs0x2c006351	Rs0x2c007278		Rs0x8c038972
Rs0x2c006356	Rs0x2c007284		Rs0x8c039011
Rs0x2c006367	Rs0x2c007310		Rs0x8c039017
Rs0x2c006369	Rs0x2c007311		Rs0x8c039018
Rs0x2c006370	Rs0x2c007312		Rs0x8c039141
Rs0x2c006371	Rs0x2c007313		Rs0x8c039229
Rs0x2c006377	Rs0x2c007325		Rs0x8c039274
Rs0x2c006386	Rs0x2c007336		Rs0x8c039351
Rs0x2c006395	Rs0x2c007349		Rs0x8c039387
Rs0x2c006411	Rs0x2c007352		Rs0x8c039429
Rs0x2c006412	Rs0x2c007357		Rs0x8c039496
Rs0x2c006419	Rs0x2c007358		Rs0x9c039586
Rs0x2c006431	Rs0x2c007365		Rs0x9c039855
Rs0x2c006432	Rs0x2c007366		Rs0x9c039894
Rs0x2c006447	Rs0x2c007369		Rs0x9c039896
Rs0x2c006455	Rs0x2c007373		Rs0x9c040051
Rs0x2c006461	Rs0x2c007376		Rs0x9c040090
Rs0x2c006513	Rs0x2c007388		Rs0x9c040129
Rs0x2c006527	Rs0x2c007390		Rs0x9c040152
Rs0x2c006543	Rs0x2c007391		Rs0x9c040166
Rs0x2c006558	Rs0x2c007395		Rs0x9c040208
Rs0x2c006568	Rs0x2c007407		Rs0x9c040290
Rs0x2c006571	Rs0x2c007429		Rs0x9c040375
Rs0x2c006578	Rs0x2c007447		Rs0x9c040376
Rs0x2c006587	Rs0x2c007448		Rs0x9c040386
Rs0x2c006596	Rs0x2c007454		Rs0x9c040405
Rs0x2c006602	Rs0x2c007457		Rs0x9c040472
Rs0x2c006607	Rs0x2c007458		Rs0x9c040533
Rs0x2c006608	Rs0x2c007462		Rs0x9c040534
Rs0x2c006623	Rs0x2c007468		Rs0x9c040537
Rs0x2c006658	Rs0x2c007469		Rs0x9c040661
Rs0x2c006660	Rs0x2c007470		Rs0x9c040671
Rs0x2c006662	Rs0x2c007498		Rs0x9c040703
Rs0x2c006714	Rs0x2c007524		Rs0x9c040721
Rs0x2c006742	Rs0x2c007527		Rs0x9c040727
Rs0x2c006744	Rs0x2c007538		Rs0x9c041393
Rs0x2c006747	Rs0x2c007550		Rs0x9c041411
Rs0x2c006749	Rs0x2c007569		Rs0x9c041611
Rs0x2c006787	Rs0x2c007574		Rs0x9c041679
Rs0x2c006853	Rs0x2c007589		Rs0x9c041882
Rs0x2c006855	Rs0x2c007590		Rs0x9c042285
Rs0x2c006869	Rs0x2c007607		Rs0x9c042548
Rs0x2c006876	Rs0x2c007611		Rs0x9c042623
Rs0x2c006877	Rs0x2c007613		Rs0x9c042625
Rs0x2c006879	Rs0x2c007619		Rs0x9c042673
Rs0x2c006888	Rs0x2c007642		Rs0x9c042692
Rs0x2c006934	Rs0x2c007647		Rs0x9c043067
Rs0x2c006953	Rs0x2c007652		Rs0x9c043095
Rs0x2c006971	Rs0x2c007664		Rs0x9c043180
Rs0x2c006990	Rs0x2c007667		Rs0x9c043297
Rs0x2c006998	Rs0x2c007683		Rs0x9c043361
Rs0x2c007005	Rs0x2c007684		Rs0x9c043416
Rs0x2c007007	Rs0x2c007702		Rs0x9c043417
Rs0x2c007017	Rs0x2c007726		Rs0x9c043457
Rs0x2c007031	Rs0x2c007727		Rs0x9c043494
Rs0x2c007037	Rs0x2c007728		Rs0x9c043616
Rs0x2c007040	Rs0x2c007743		Rs0x9c043659
Rs0x2c007057	Rs0x2c007747		Rs0x9c043695
Rs0x2c007059	Rs0x2c007752		Rs0x9c043864
Rs0x2c007061	Rs0x2c007756		Rs0x9c043913
Rs0x2c007062	Rs0x2c007771
Rs0x2c007074	Rs0x2c007773
Rs0x2c007077	Rs0x2c007781
Rs0x2c007079	Rs0x2c007785
Rs0x2c007082	Rs0x2c007790
Rs0x2c007109	Rs0x2c007795
Rs0x2c007118	Rs0x2c007817
Rs0x2c007123	Rs0x2c007839
Rs0x2c007136	Rs0x2c007840
Rs0x2c007138	Rs0x2c007864
Rs0x2c007209	Rs0x2c007865
Rs0x2c007218	Rs0x2c007885
Rs0x2c007227	Rs0x2c007888
Rs0x2c007228	Rs0x2c007893
Rs0x2c007231	Rs0x2c007906
Rs0x2c007236	Rs0x2c007918
Rs0x2c007266	Rs0x2c007924
Rs0x2c007278	Rs0x2c007939
Rs0x2c007282	Rs0x2c007947
Rs0x2c007292	Rs0x2c007950
Rs0x2c007293	Rs0x2c007959
Rs0x2c007310	Rs0x2c007965
Rs0x2c007311	Rs0x2c007969
Rs0x2c007314	Rs0x2c007971
Rs0x2c007325	Rs0x2c007976
Rs0x2c007335	Rs0x2c007980
Rs0x2c007365	Rs0x2c007983
Rs0x2c007375	Rs0x2c007988
Rs0x2c007376	Rs0x2c008039
Rs0x2c007381	Rs0x2c008055
Rs0x2c007390	Rs0x2c008075
Rs0x2c007402	Rs0x2c008089
Rs0x2c007408	Rs0x2c008091
Rs0x2c007413	Rs0x2c008111
Rs0x2c007414	Rs0x2c008113
Rs0x2c007418	Rs0x2c008114
Rs0x2c007427	Rs0x2c008119
Rs0x2c007435	Rs0x2c008127
Rs0x2c007459	Rs0x2c008136
Rs0x2c007460	Rs0x2c008140
Rs0x2c007463	Rs0x2c008144
Rs0x2c007464	Rs0x2c008165
Rs0x2c007477	Rs0x2c008189
Rs0x2c007482	Rs0x2c008208
Rs0x2c007488	Rs0x2c008210
Rs0x2c007489	Rs0x2c008227
Rs0x2c007517	Rs0x2c008230
Rs0x2c007518	Rs0x2c008233
Rs0x2c007549	Rs0x2c008245
Rs0x2c007569	Rs0x2c008255
Rs0x2c007612	Rs0x2c008262
Rs0x2c007644	Rs0x2c008263
Rs0x2c007655	Rs0x2c008267
Rs0x2c007672	Rs0x2c008270
Rs0x2c007681	Rs0x2c008275
Rs0x2c007695	Rs0x2c008296
Rs0x2c007699	Rs0x2c008320
Rs0x2c007732	Rs0x2c008323
Rs0x2c007742	Rs0x2c008324
Rs0x2c007743	Rs0x2c008338
Rs0x2c007756	Rs0x2c008339
Rs0x2c007757	Rs0x2c008343
Rs0x2c007773	Rs0x2c008358
Rs0x2c007812	Rs0x2c008360
Rs0x2c007827	Rs0x2c008388
Rs0x2c007840	Rs0x2c008414
Rs0x2c007856	Rs0x2c008415
Rs0x2c007859	Rs0x2c008416
Rs0x2c007864	Rs0x2c008459
Rs0x2c007877	Rs0x2c008470
Rs0x2c007885	Rs0x2c008473
Rs0x2c007886	Rs0x2c008476
Rs0x2c007889	Rs0x2c008500
Rs0x2c007891	Rs0x2c008513
Rs0x2c007893	Rs0x2c008532
Rs0x2c007914	Rs0x2c008539
Rs0x2c007916	Rs0x2c008551
Rs0x2c007939	Rs0x2c008553
Rs0x2c007961	Rs0x2c008584
Rs0x2c007972	Rs0x2c008593
Rs0x2c007973	Rs0x2c008609
Rs0x2c007974	Rs0x2c008618
Rs0x2c007976	Rs0x2c008622
Rs0x2c007977	Rs0x2c008640
Rs0x2c007983	Rs0x2c008641
Rs0x2c007988	Rs0x2c008642
Rs0x2c007997	Rs0x2c008644
Rs0x2c008008	Rs0x2c008655
Rs0x2c008009	Rs0x2c008659
Rs0x2c008058	Rs0x2c008671
Rs0x2c008063	Rs0x2c008674
Rs0x2c008068	Rs0x2c008675
Rs0x2c008081	Rs0x2c008677
Rs0x2c008105	Rs0x2c008704
Rs0x2c008118	Rs0x2c008705
Rs0x2c008122	Rs0x2c008742
Rs0x2c008136	Rs0x2c008746
Rs0x2c008168	Rs0x2c008749
Rs0x2c008171	Rs0x2c008765
Rs0x2c008172	Rs0x2c008768
Rs0x2c008179	Rs0x2c008771
Rs0x2c008185	Rs0x2c008774
Rs0x2c008201	Rs0x2c008792
Rs0x2c008210	Rs0x2c008812
Rs0x2c008221	Rs0x2c008814
Rs0x2c008227	Rs0x2c008838
Rs0x2c008231	Rs0x2c008842
Rs0x2c008241	Rs0x2c008849
Rs0x2c008243	Rs0x2c008851
Rs0x2c008245	Rs0x2c008852
Rs0x2c008263	Rs0x2c008885
Rs0x2c008275	Rs0x2c008891
Rs0x2c008279	Rs0x2c008896
Rs0x2c008288	Rs0x2c008897
Rs0x2c008348	Rs0x2c008902
Rs0x2c008398	Rs0x2c008909
Rs0x2c008399	Rs0x2c008928
Rs0x2c008414	Rs0x2c008932
Rs0x2c008417	Rs0x2c008955
Rs0x2c008429	Rs0x2c009000
Rs0x2c008438	Rs0x2c009004
Rs0x2c008468	Rs0x2c009017
Rs0x2c008475	Rs0x2c009040
Rs0x2c008476	Rs0x2c009057
Rs0x2c008497	Rs0x2c009059
Rs0x2c008500	Rs0x2c009065
Rs0x2c008507	Rs0x2c009069
Rs0x2c008509	Rs0x2c009072
Rs0x2c008514	Rs0x2c009095
Rs0x2c008516	Rs0x2c009097
Rs0x2c008530	Rs0x2c009106
Rs0x2c008532	Rs0x2c009121
Rs0x2c008533	Rs0x2c009136
Rs0x2c008551	Rs0x2c009137
Rs0x2c008564	Rs0x2c009147
Rs0x2c008578	Rs0x2c009153
Rs0x2c008591	Rs0x2c009158
Rs0x2c008598	Rs0x2c009192
Rs0x2c008601	Rs0x2c009203
Rs0x2c008605	Rs0x2c009207
Rs0x2c008609	Rs0x2c009208
Rs0x2c008617	Rs0x2c009223
Rs0x2c008619	Rs0x2c009254
Rs0x2c008620	Rs0x2c009265
Rs0x2c008637	Rs0x2c009268
Rs0x2c008640	Rs0x2c009274
Rs0x2c008641	Rs0x2c009285
Rs0x2c008651	Rs0x2c009309
Rs0x2c008653	Rs0x2c009314
Rs0x2c008657	Rs0x2c009332
Rs0x2c008662	Rs0x2c009349
Rs0x2c008677	Rs0x2c009352
Rs0x2c008678	Rs0x2c009353
Rs0x2c008689	Rs0x2c009371
Rs0x2c008704	Rs0x2c009404
Rs0x2c008705	Rs0x2c009408
Rs0x2c008717	Rs0x2c009413
Rs0x2c008733	Rs0x2c009415
Rs0x2c008738	Rs0x2c009440
Rs0x2c008762	Rs0x2c009452
Rs0x2c008765	Rs0x2c009465
Rs0x2c008770	Rs0x2c009486
Rs0x2c008774	Rs0x2c009499
Rs0x2c008801	Rs0x2c009509
Rs0x2c008808	Rs0x2c009536
Rs0x2c008838	Rs0x2c009554
Rs0x2c008843	Rs0x2c009566
Rs0x2c008845	Rs0x2c009597
Rs0x2c008849	Rs0x2c009600
Rs0x2c008866	Rs0x2c009624
Rs0x2c008871	Rs0x2c009630
Rs0x2c008875	Rs0x2c009650
Rs0x2c008876	Rs0x2c009654
Rs0x2c008877	Rs0x2c009655
Rs0x2c008897	Rs0x2c009685
Rs0x2c008905	Rs0x2c009715
Rs0x2c008918	Rs0x2c009807
Rs0x2c008927	Rs0x2c009810
Rs0x2c008928	Rs0x2c009853
Rs0x2c008929	Rs0x2c009866
Rs0x2c008930	Rs0x2c009873
Rs0x2c008951	Rs0x2c009879
Rs0x2c008956	Rs0x2c009900
Rs0x2c008974	Rs0x2c009936
Rs0x2c008977	Rs0x2c009954
Rs0x2c008982	Rs0x2c009975
Rs0x2c009003	Rs0x2c009989
Rs0x2c009004	Rs0x2c009991
Rs0x2c009007	Rs0x2c010009
Rs0x2c009010	Rs0x2c010030
Rs0x2c009026	Rs0x2c010033
Rs0x2c009038	Rs0x2c010038
Rs0x2c009040	Rs0x2c010042
Rs0x2c009048	Rs0x2c010057
Rs0x2c009052	Rs0x2c010069
Rs0x2c009059	Rs0x2c010110
Rs0x2c009063	Rs0x2c010113
Rs0x2c009067	Rs0x2c010116
Rs0x2c009074	Rs0x2c010126
Rs0x2c009075	Rs0x2c010131
Rs0x2c009079	Rs0x2c010146
Rs0x2c009082	Rs0x2c010153
Rs0x2c009096	Rs0x2c010157
Rs0x2c009098	Rs0x2c010171
Rs0x2c009099	Rs0x2c010185
Rs0x2c009104	Rs0x2c010200
Rs0x2c009106	Rs0x2c010214
Rs0x2c009119	Rs0x2c010220
Rs0x2c009123	Rs0x2c010225
Rs0x2c009155	Rs0x2c010228
Rs0x2c009158	Rs0x2c010298
Rs0x2c009173	Rs0x2c010305
Rs0x2c009179	Rs0x2c010311
Rs0x2c009204	Rs0x2c010323
Rs0x2c009207	Rs0x2c010342
Rs0x2c009210	Rs0x2c010344
Rs0x2c009226	Rs0x2c010345
Rs0x2c009232	Rs0x2c010356
Rs0x2c009233	Rs0x2c010365
Rs0x2c009251	Rs0x2c010369
Rs0x2c009254	Rs0x2c010399
Rs0x2c009309	Rs0x2c010400
Rs0x2c009323	Rs0x2c010405
Rs0x2c009329	Rs0x2c010410
Rs0x2c009337	Rs0x2c010421
Rs0x2c009343	Rs0x2c010426
Rs0x2c009353	Rs0x2c010428
Rs0x2c009360	Rs0x2c010445
Rs0x2c009368	Rs0x2c010448
Rs0x2c009406	Rs0x2c010460
Rs0x2c009408	Rs0x2c010492
Rs0x2c009425	Rs0x2c010516
Rs0x2c009427	Rs0x2c010531
Rs0x2c009433	Rs0x2c010541
Rs0x2c009445	Rs0x2c010542
Rs0x2c009507	Rs0x2c010554
Rs0x2c009511	Rs0x2c010555
Rs0x2c009523	Rs0x2c010561
Rs0x2c009527	Rs0x2c010563
Rs0x2c009533	Rs0x2c010587
Rs0x2c009548	Rs0x2c010592
Rs0x2c009554	Rs0x2c010601
Rs0x2c009565	Rs0x2c010603
Rs0x2c009569	Rs0x2c010610
Rs0x2c009593	Rs0x2c010629
Rs0x2c009594	Rs0x2c010633
Rs0x2c009599	Rs0x2c010637
Rs0x2c009601	Rs0x2c010638
Rs0x2c009606	Rs0x2c010643
Rs0x2c009611	Rs0x2c010650
Rs0x2c009623	Rs0x2c010656
Rs0x2c009624	Rs0x2c010658
Rs0x2c009653	Rs0x2c010659
Rs0x2c009660	Rs0x2c010690
Rs0x2c009673	Rs0x2c010692
Rs0x2c009677	Rs0x2c010699
Rs0x2c009688	Rs0x2c010723
Rs0x2c009689	Rs0x2c010727
Rs0x2c009700	Rs0x2c010730
Rs0x2c009715	Rs0x2c010731
Rs0x2c009734	Rs0x2c010736
Rs0x2c009755	Rs0x2c010737
Rs0x2c009768	Rs0x2c010738
Rs0x2c009784	Rs0x2c010768
Rs0x2c009789	Rs0x2c010775
Rs0x2c009790	Rs0x2c010777
Rs0x2c009795	Rs0x2c010825
Rs0x2c009810	Rs0x2c010843
Rs0x2c009811	Rs0x2c010852
Rs0x2c009814	Rs0x2c010857
Rs0x2c009841	Rs0x2c010883
Rs0x2c009851	Rs0x2c010893
Rs0x2c009879	Rs0x2c010895
Rs0x2c009898	Rs0x2c010896
Rs0x2c009913	Rs0x2c010920
Rs0x2c009916	Rs0x2c010939
Rs0x2c009943	Rs0x2c010946
Rs0x2c009956	Rs0x2c010959
Rs0x2c009978	Rs0x2c010966
Rs0x2c009982	Rs0x2c010973
Rs0x2c010015	Rs0x2c010974
Rs0x2c010030	Rs0x2c010986
Rs0x2c010033	Rs0x2c010999
Rs0x2c010039	Rs0x2c011000
Rs0x2c010040	Rs0x2c011035
Rs0x2c010058	Rs0x2c011043
Rs0x2c010082	Rs0x2c011044
Rs0x2c010103	Rs0x2c011055
Rs0x2c010115	Rs0x2c011058
Rs0x2c010135	Rs0x2c011084
Rs0x2c010136	Rs0x2c011099
Rs0x2c010145	Rs0x2c011104
Rs0x2c010153	Rs0x2c011118
Rs0x2c010157	Rs0x2c011119
Rs0x2c010191	Rs0x2c011120
Rs0x2c010200	Rs0x3c011140
Rs0x2c010202	Rs0x3c011143
Rs0x2c010203	Rs0x3c011168
Rs0x2c010209	Rs0x3c011186
Rs0x2c010231	Rs0x3c011187
Rs0x2c010245	Rs0x3c011201
Rs0x2c010251	Rs0x3c011203
Rs0x2c010285	Rs0x3c011252
Rs0x2c010293	Rs0x3c011253
Rs0x2c010295	Rs0x3c011263
Rs0x2c010298	Rs0x3c011266
Rs0x2c010301	Rs0x3c011282
Rs0x2c010308	Rs0x3c011283
Rs0x2c010316	Rs0x3c011284
Rs0x2c010318	Rs0x3c011298
Rs0x2c010323	Rs0x3c011309
Rs0x2c010330	Rs0x3c011316
Rs0x2c010335	Rs0x3c011320
Rs0x2c010345	Rs0x3c011326
Rs0x2c010352	Rs0x3c011330
Rs0x2c010353	Rs0x3c011346
Rs0x2c010369	Rs0x3c011353
Rs0x2c010371	Rs0x3c011361
Rs0x2c010380	Rs0x3c011362
Rs0x2c010385	Rs0x3c011368
Rs0x2c010392	Rs0x3c011369
Rs0x2c010399	Rs0x3c011377
Rs0x2c010400	Rs0x3c011404
Rs0x2c010405	Rs0x3c011414
Rs0x2c010408	Rs0x3c011432
Rs0x2c010417	Rs0x3c011440
Rs0x2c010420	Rs0x3c011441
Rs0x2c010422	Rs0x3c011443
Rs0x2c010427	Rs0x3c011463
Rs0x2c010428	Rs0x3c011464
Rs0x2c010437	Rs0x3c011485
Rs0x2c010440	Rs0x3c011503
Rs0x2c010445	Rs0x3c011504
Rs0x2c010446	Rs0x3c011537
Rs0x2c010453	Rs0x3c011578
Rs0x2c010455	Rs0x3c011579
Rs0x2c010456	Rs0x3c011591
Rs0x2c010470	Rs0x3c011592
Rs0x2c010473	Rs0x3c011600
Rs0x2c010490	Rs0x3c011613
Rs0x2c010492	Rs0x3c011616
Rs0x2c010508	Rs0x3c011635
Rs0x2c010516	Rs0x3c011636
Rs0x2c010523	Rs0x3c011658
Rs0x2c010529	Rs0x3c011670
Rs0x2c010542	Rs0x3c011677
Rs0x2c010547	Rs0x3c011678
Rs0x2c010557	Rs0x3c011701
Rs0x2c010558	Rs0x3c011707
Rs0x2c010561	Rs0x3c011735
Rs0x2c010585	Rs0x3c011775
Rs0x2c010588	Rs0x3c011776
Rs0x2c010603	Rs0x3c011797
Rs0x2c010604	Rs0x3c011827
Rs0x2c010606	Rs0x3c011830
Rs0x2c010609	Rs0x3c011831
Rs0x2c010621	Rs0x3c011835
Rs0x2c010627	Rs0x3c011836
Rs0x2c010637	Rs0x3c011837
Rs0x2c010642	Rs0x3c011842
Rs0x2c010644	Rs0x3c011855
Rs0x2c010651	Rs0x3c011867
Rs0x2c010656	Rs0x3c011869
Rs0x2c010658	Rs0x3c011892
Rs0x2c010659	Rs0x3c011907
Rs0x2c010662	Rs0x3c011912
Rs0x2c010682	Rs0x3c011916
Rs0x2c010699	Rs0x3c011920
Rs0x2c010700	Rs0x3c011935
Rs0x2c010709	Rs0x3c011939
Rs0x2c010713	Rs0x3c011940
Rs0x2c010730	Rs0x3c011977
Rs0x2c010734	Rs0x3c011983
Rs0x2c010737	Rs0x3c011992
Rs0x2c010738	Rs0x3c011993
Rs0x2c010742	Rs0x3c011995
Rs0x2c010743	Rs0x3c012006
Rs0x2c010744	Rs0x3c012016
Rs0x2c010760	Rs0x3c012021
Rs0x2c010776	Rs0x3c012039
Rs0x2c010790	Rs0x3c012044
Rs0x2c010792	Rs0x3c012050
Rs0x2c010799	Rs0x3c012056
Rs0x2c010804	Rs0x3c012058
Rs0x2c010810	Rs0x3c012059
Rs0x2c010824	Rs0x3c012061
Rs0x2c010843	Rs0x3c012062
Rs0x2c010853	Rs0x3c012063
Rs0x2c010866	Rs0x3c012070
Rs0x2c010868	Rs0x3c012082
Rs0x2c010883	Rs0x3c012087
Rs0x2c010886	Rs0x3c012097
Rs0x2c010896	Rs0x3c012105
Rs0x2c010898	Rs0x3c012107
Rs0x2c010902	Rs0x3c012136
Rs0x2c010907	Rs0x3c012140
Rs0x2c010916	Rs0x3c012164
Rs0x2c010942	Rs0x3c012185
Rs0x2c010956	Rs0x3c012186
Rs0x2c010961	Rs0x3c012196
Rs0x2c010971	Rs0x3c012198
Rs0x2c010973	Rs0x3c012200
Rs0x2c010987	Rs0x3c012227
Rs0x2c011000	Rs0x3c012244
Rs0x2c011006	Rs0x3c012250
Rs0x2c011014	Rs0x3c012253
Rs0x2c011028	Rs0x3c012259
Rs0x2c011034	Rs0x3c012262
Rs0x2c011038	Rs0x3c012267
Rs0x2c011061	Rs0x3c012272
Rs0x2c011072	Rs0x3c012274
Rs0x3c011139	Rs0x3c012284
Rs0x3c011143	Rs0x3c012293
Rs0x3c011147	Rs0x3c012310
Rs0x3c011173	Rs0x3c012319
Rs0x3c011180	Rs0x3c012320
Rs0x3c011182	Rs0x3c012330
Rs0x3c011184	Rs0x3c012346
Rs0x3c011187	Rs0x3c012372
Rs0x3c011188	Rs0x3c012436
Rs0x3c011226	Rs0x3c012457
Rs0x3c011241	Rs0x3c012458
Rs0x3c011253	Rs0x3c012462
Rs0x3c011272	Rs0x3c012478
Rs0x3c011278	Rs0x3c012492
Rs0x3c011282	Rs0x3c012504
Rs0x3c011283	Rs0x3c012505
Rs0x3c011287	Rs0x3c012529
Rs0x3c011294	Rs0x3c012532
Rs0x3c011298	Rs0x3c012535
Rs0x3c011304	Rs0x3c012562
Rs0x3c011314	Rs0x3c012569
Rs0x3c011331	Rs0x3c012571
Rs0x3c011360	Rs0x3c012573
Rs0x3c011376	Rs0x3c012605
Rs0x3c011377	Rs0x3c012610
Rs0x3c011386	Rs0x3c012630
Rs0x3c011390	Rs0x3c012646
Rs0x3c011398	Rs0x3c012654
Rs0x3c011403	Rs0x3c012690
Rs0x3c011440	Rs0x3c012695
Rs0x3c011445	Rs0x3c012699
Rs0x3c011456	Rs0x3c012700
Rs0x3c011459	Rs0x3c012701
Rs0x3c011464	Rs0x3c012710
Rs0x3c011485	Rs0x3c012716
Rs0x3c011486	Rs0x3c012717
Rs0x3c011491	Rs0x3c012718
Rs0x3c011516	Rs0x3c012719
Rs0x3c011522	Rs0x3c012723
Rs0x3c011537	Rs0x3c012725
Rs0x3c011559	Rs0x3c012779
Rs0x3c011573	Rs0x3c012781
Rs0x3c011577	Rs0x3c012783
Rs0x3c011579	Rs0x3c012784
Rs0x3c011589	Rs0x3c012795
Rs0x3c011591	Rs0x3c012797
Rs0x3c011592	Rs0x3c012798
Rs0x3c011593	Rs0x3c012818
Rs0x3c011596	Rs0x3c012823
Rs0x3c011604	Rs0x3c012832
Rs0x3c011605	Rs0x3c012833
Rs0x3c011617	Rs0x3c012837
Rs0x3c011628	Rs0x3c012839
Rs0x3c011633	Rs0x3c012857
Rs0x3c011667	Rs0x3c012858
Rs0x3c011668	Rs0x3c012861
Rs0x3c011670	Rs0x3c012864
Rs0x3c011674	Rs0x3c012865
Rs0x3c011675	Rs0x3c012873
Rs0x3c011677	Rs0x3c012891
Rs0x3c011678	Rs0x3c012892
Rs0x3c011679	Rs0x3c012903
Rs0x3c011682	Rs0x3c012922
Rs0x3c011700	Rs0x3c012928
Rs0x3c011701	Rs0x3c012932
Rs0x3c011732	Rs0x3c012948
Rs0x3c011734	Rs0x3c012955
Rs0x3c011735	Rs0x3c012965
Rs0x3c011739	Rs0x3c012966
Rs0x3c011746	Rs0x3c012987
Rs0x3c011751	Rs0x3c012989
Rs0x3c011764	Rs0x3c013010
Rs0x3c011765	Rs0x3c013011
Rs0x3c011766	Rs0x3c013032
Rs0x3c011767	Rs0x3c013036
Rs0x3c011768	Rs0x3c013037
Rs0x3c011787	Rs0x3c013056
Rs0x3c011788	Rs0x3c013087
Rs0x3c011796	Rs0x3c013090
Rs0x3c011813	Rs0x3c013095
Rs0x3c011840	Rs0x3c013101
Rs0x3c011842	Rs0x3c013103
Rs0x3c011855	Rs0x3c013104
Rs0x3c011875	Rs0x3c013108
Rs0x3c011876	Rs0x3c013114
Rs0x3c011881	Rs0x3c013115
Rs0x3c011882	Rs0x3c013116
Rs0x3c011906	Rs0x3c013129
Rs0x3c011916	Rs0x3c013143
Rs0x3c011922	Rs0x3c013162
Rs0x3c011935	Rs0x3c013189
Rs0x3c011937	Rs0x3c013194
Rs0x3c011939	Rs0x3c013201
Rs0x3c011952	Rs0x3c013207
Rs0x3c011960	Rs0x3c013209
Rs0x3c011963	Rs0x3c013222
Rs0x3c011983	Rs0x3c013280
Rs0x3c011992	Rs0x3c013298
Rs0x3c011994	Rs0x3c013301
Rs0x3c011995	Rs0x3c013303
Rs0x3c012006	Rs0x3c013311
Rs0x3c012007	Rs0x3c013312
Rs0x3c012014	Rs0x3c013320
Rs0x3c012016	Rs0x3c013342
Rs0x3c012021	Rs0x3c013344
Rs0x3c012030	Rs0x3c013345
Rs0x3c012037	Rs0x3c013350
Rs0x3c012039	Rs0x3c013351
Rs0x3c012040	Rs0x3c013359
Rs0x3c012047	Rs0x3c013362
Rs0x3c012050	Rs0x3c013366
Rs0x3c012056	Rs0x3c013374
Rs0x3c012068	Rs0x3c013397
Rs0x3c012074	Rs0x3c013410
Rs0x3c012075	Rs0x3c013414
Rs0x3c012082	Rs0x3c013416
Rs0x3c012091	Rs0x3c013419
Rs0x3c012093	Rs0x3c013426
Rs0x3c012097	Rs0x3c013431
Rs0x3c012098	Rs0x3c013457
Rs0x3c012101	Rs0x3c013459
Rs0x3c012107	Rs0x3c013463
Rs0x3c012116	Rs0x3c013517
Rs0x3c012120	Rs0x3c013520
Rs0x3c012121	Rs0x3c013546
Rs0x3c012125	Rs0x3c013549
Rs0x3c012153	Rs0x3c013561
Rs0x3c012158	Rs0x3c013613
Rs0x3c012169	Rs0x3c013614
Rs0x3c012172	Rs0x3c013796
Rs0x3c012179	Rs0x3c013816
Rs0x3c012181	Rs0x3c013827
Rs0x3c012186	Rs0x3c013889
Rs0x3c012197	Rs0x3c013928
Rs0x3c012198	Rs0x3c013931
Rs0x3c012199	Rs0x3c013936
Rs0x3c012209	Rs0x3c013938
Rs0x3c012231	Rs0x3c013949
Rs0x3c012241	Rs0x3c013950
Rs0x3c012252	Rs0x3c013951
Rs0x3c012253	Rs0x3c013952
Rs0x3c012259	Rs0x3c013958
Rs0x3c012261	Rs0x3c013969
Rs0x3c012262	Rs0x3c013979
Rs0x3c012290	Rs0x3c013989
Rs0x3c012292	Rs0x3c013991
Rs0x3c012304	Rs0x3c014003
Rs0x3c012305	Rs0x3c014008
Rs0x3c012307	Rs0x3c014011
Rs0x3c012308	Rs0x3c014013
Rs0x3c012312	Rs0x3c014045
Rs0x3c012319	Rs0x3c014057
Rs0x3c012320	Rs0x3c014062
Rs0x3c012336	Rs0x3c014078
Rs0x3c012337	Rs0x3c014083
Rs0x3c012369	Rs0x3c014097
Rs0x3c012370	Rs0x3c014102
Rs0x3c012371	Rs0x3c014108
Rs0x3c012372	Rs0x3c014125
Rs0x3c012374	Rs0x3c014127
Rs0x3c012379	Rs0x3c014149
Rs0x3c012381	Rs0x3c014160
Rs0x3c012395	Rs0x3c014166
Rs0x3c012404	Rs0x3c014175
Rs0x3c012418	Rs0x3c014192
Rs0x3c012421	Rs0x3c014214
Rs0x3c012423	Rs0x3c014226
Rs0x3c012454	Rs0x3c014227
Rs0x3c012456	Rs0x3c014228
Rs0x3c012465	Rs0x3c014230
Rs0x3c012468	Rs0x3c014237
Rs0x3c012484	Rs0x3c014249
Rs0x3c012485	Rs0x3c014253
Rs0x3c012489	Rs0x3c014257
Rs0x3c012494	Rs0x3c014270
Rs0x3c012497	Rs0x3c014273
Rs0x3c012498	Rs0x3c014274
Rs0x3c012499	Rs0x3c014278
Rs0x3c012516	Rs0x3c014302
Rs0x3c012517	Rs0x3c014305
Rs0x3c012520	Rs0x3c014308
Rs0x3c012534	Rs0x3c014325
Rs0x3c012546	Rs0x3c014346
Rs0x3c012559	Rs0x3c014374
Rs0x3c012575	Rs0x3c014379
Rs0x3c012576	Rs0x3c014380
Rs0x3c012579	Rs0x3c014400
Rs0x3c012584	Rs0x3c014409
Rs0x3c012609	Rs0x3c014417
Rs0x3c012646	Rs0x3c014432
Rs0x3c012649	Rs0x3c014449
Rs0x3c012650	Rs0x3c014450
Rs0x3c012656	Rs0x3c014451
Rs0x3c012685	Rs0x3c014453
Rs0x3c012701	Rs0x3c014460
Rs0x3c012705	Rs0x3c014463
Rs0x3c012718	Rs0x3c014468
Rs0x3c012719	Rs0x3c014485
Rs0x3c012723	Rs0x3c014500
Rs0x3c012725	Rs0x3c014517
Rs0x3c012727	Rs0x3c014518
Rs0x3c012728	Rs0x3c014519
Rs0x3c012734	Rs0x3c014521
Rs0x3c012752	Rs0x3c014538
Rs0x3c012781	Rs0x3c014548
Rs0x3c012782	Rs0x3c014559
Rs0x3c012784	Rs0x3c014562
Rs0x3c012789	Rs0x3c014568
Rs0x3c012791	Rs0x3c014570
Rs0x3c012792	Rs0x3c014576
Rs0x3c012795	Rs0x3c014577
Rs0x3c012837	Rs0x3c014580
Rs0x3c012855	Rs0x3c014590
Rs0x3c012864	Rs0x3c014749
Rs0x3c012865	Rs0x3c014810
Rs0x3c012866	Rs0x3c014922
Rs0x3c012868	Rs0x3c014941
Rs0x3c012875	Rs0x4c015352
Rs0x3c012878	Rs0x4c015353
Rs0x3c012897	Rs0x4c015374
Rs0x3c012902	Rs0x4c015377
Rs0x3c012903	Rs0x4c015417
Rs0x3c012904	Rs0x4c015430
Rs0x3c012906	Rs0x4c015431
Rs0x3c012929	Rs0x4c015433
Rs0x3c012932	Rs0x4c015434
Rs0x3c012939	Rs0x4c015435
Rs0x3c012944	Rs0x4c015441
Rs0x3c012955	Rs0x4c015450
Rs0x3c012956	Rs0x4c015451
Rs0x3c012970	Rs0x4c015454
Rs0x3c012972	Rs0x4c015455
Rs0x3c012973	Rs0x4c015457
Rs0x3c012978	Rs0x4c015458
Rs0x3c012988	Rs0x4c015476
Rs0x3c012992	Rs0x4c015491
Rs0x3c013000	Rs0x4c015492
Rs0x3c013010	Rs0x4c015495
Rs0x3c013011	Rs0x4c015498
Rs0x3c013021	Rs0x4c015539
Rs0x3c013025	Rs0x4c015542
Rs0x3c013029	Rs0x4c015555
Rs0x3c013030	Rs0x4c015569
Rs0x3c013031	Rs0x4c015598
Rs0x3c013032	Rs0x4c015603
Rs0x3c013047	Rs0x4c015609
Rs0x3c013051	Rs0x4c015631
Rs0x3c013060	Rs0x4c015632
Rs0x3c013064	Rs0x4c015677
Rs0x3c013068	Rs0x4c015697
Rs0x3c013101	Rs0x4c015700
Rs0x3c013107	Rs0x4c015701
Rs0x3c013114	Rs0x4c015720
Rs0x3c013132	Rs0x4c015721
Rs0x3c013134	Rs0x4c015746
Rs0x3c013140	Rs0x4c015762
Rs0x3c013145	Rs0x4c015805
Rs0x3c013157	Rs0x4c015806
Rs0x3c013162	Rs0x4c015810
Rs0x3c013163	Rs0x4c015824
Rs0x3c013165	Rs0x4c015829
Rs0x3c013181	Rs0x4c015856
Rs0x3c013182	Rs0x4c015859
Rs0x3c013185	Rs0x4c015864
Rs0x3c013199	Rs0x4c015871
Rs0x3c013201	Rs0x4c015872
Rs0x3c013207	Rs0x4c015873
Rs0x3c013222	Rs0x4c015889
Rs0x3c013241	Rs0x4c015896
Rs0x3c013263	Rs0x4c015898
Rs0x3c013265	Rs0x4c015903
Rs0x3c013273	Rs0x4c015911
Rs0x3c013275	Rs0x4c015924
Rs0x3c013298	Rs0x4c015947
Rs0x3c013303	Rs0x4c015952
Rs0x3c013307	Rs0x4c015959
Rs0x3c013320	Rs0x4c015960
Rs0x3c013326	Rs0x4c015977
Rs0x3c013345	Rs0x4c015991
Rs0x3c013350	Rs0x4c016007
Rs0x3c013351	Rs0x4c016024
Rs0x3c013363	Rs0x4c016036
Rs0x3c013365	Rs0x4c016054
Rs0x3c013366	Rs0x4c016068
Rs0x3c013373	Rs0x4c016078
Rs0x3c013374	Rs0x4c016080
Rs0x3c013388	Rs0x4c016087
Rs0x3c013394	Rs0x4c016088
Rs0x3c013399	Rs0x4c016109
Rs0x3c013419	Rs0x4c016119
Rs0x3c013437	Rs0x4c016169
Rs0x3c013438	Rs0x4c016172
Rs0x3c013459	Rs0x4c016182
Rs0x3c013486	Rs0x4c016183
Rs0x3c013487	Rs0x4c016184
Rs0x3c013490	Rs0x4c016191
Rs0x3c013492	Rs0x4c016211
Rs0x3c013499	Rs0x4c016248
Rs0x3c013517	Rs0x4c016249
Rs0x3c013523	Rs0x4c016250
Rs0x3c013536	Rs0x4c016254
Rs0x3c013541	Rs0x4c016262
Rs0x3c013546	Rs0x4c016282
Rs0x3c013571	Rs0x4c016285
Rs0x3c013572	Rs0x4c016299
Rs0x3c013573	Rs0x4c016304
Rs0x3c013609	Rs0x4c016305
Rs0x3c013796	Rs0x4c016318
Rs0x3c013797	Rs0x4c016327
Rs0x3c013936	Rs0x4c016384
Rs0x3c013938	Rs0x4c016400
Rs0x3c013943	Rs0x4c016401
Rs0x3c013949	Rs0x4c016409
Rs0x3c013958	Rs0x4c016414
Rs0x3c013975	Rs0x4c016417
Rs0x3c013977	Rs0x4c016418
Rs0x3c013978	Rs0x4c016421
Rs0x3c013984	Rs0x4c016444
Rs0x3c013996	Rs0x4c016446
Rs0x3c014003	Rs0x4c016450
Rs0x3c014009	Rs0x4c016460
Rs0x3c014016	Rs0x4c016470
Rs0x3c014037	Rs0x4c016479
Rs0x3c014042	Rs0x4c016482
Rs0x3c014062	Rs0x4c016495
Rs0x3c014077	Rs0x4c016496
Rs0x3c014090	Rs0x4c016500
Rs0x3c014127	Rs0x4c016514
Rs0x3c014134	Rs0x4c016517
Rs0x3c014149	Rs0x4c016518
Rs0x3c014151	Rs0x4c016521
Rs0x3c014166	Rs0x4c016525
Rs0x3c014173	Rs0x4c016568
Rs0x3c014174	Rs0x4c016571
Rs0x3c014191	Rs0x4c016585
Rs0x3c014214	Rs0x4c016603
Rs0x3c014224	Rs0x4c016616
Rs0x3c014226	Rs0x4c016618
Rs0x3c014227	Rs0x4c016622
Rs0x3c014228	Rs0x4c016623
Rs0x3c014231	Rs0x4c016635
Rs0x3c014277	Rs0x4c016638
Rs0x3c014299	Rs0x4c016641
Rs0x3c014305	Rs0x4c016645
Rs0x3c014308	Rs0x4c016664
Rs0x3c014312	Rs0x4c016672
Rs0x3c014315	Rs0x4c016678
Rs0x3c014325	Rs0x4c016682
Rs0x3c014346	Rs0x4c016736
Rs0x3c014354	Rs0x4c016745
Rs0x3c014366	Rs0x4c016776
Rs0x3c014374	Rs0x4c016783
Rs0x3c014379	Rs0x4c016789
Rs0x3c014391	Rs0x4c016799
Rs0x3c014418	Rs0x4c016837
Rs0x3c014419	Rs0x4c016839
Rs0x3c014450	Rs0x4c016840
Rs0x3c014501	Rs0x4c016841
Rs0x3c014513	Rs0x4c016844
Rs0x3c014515	Rs0x4c016851
Rs0x3c014517	Rs0x4c016860
Rs0x3c014518	Rs0x4c016883
Rs0x3c014521	Rs0x4c016905
Rs0x3c014535	Rs0x4c016920
Rs0x3c014536	Rs0x4c016927
Rs0x3c014538	Rs0x4c016979
Rs0x3c014550	Rs0x4c016993
Rs0x3c014557	Rs0x4c017008
Rs0x3c014559	Rs0x4c017009
Rs0x3c014562	Rs0x4c017025
Rs0x3c014564	Rs0x4c017057
Rs0x3c014569	Rs0x4c017063
Rs0x3c014574	Rs0x4c017093
Rs0x3c014577	Rs0x4c017105
Rs0x3c014582	Rs0x4c017114
Rs0x3c014590	Rs0x4c017123
Rs0x3c014594	Rs0x4c017145
Rs0x3c014601	Rs0x4c017169
Rs0x3c014602	Rs0x4c017177
Rs0x3c014618	Rs0x4c017208
Rs0x3c014941	Rs0x4c017220
Rs0x4c015352	Rs0x4c017246
Rs0x4c015358	Rs0x4c017249
Rs0x4c015362	Rs0x4c017262
Rs0x4c015368	Rs0x4c017273
Rs0x4c015369	Rs0x4c017274
Rs0x4c015370	Rs0x4c017275
Rs0x4c015371	Rs0x4c017296
Rs0x4c015374	Rs0x4c017306
Rs0x4c015375	Rs0x4c017307
Rs0x4c015376	Rs0x4c017349
Rs0x4c015381	Rs0x4c017362
Rs0x4c015396	Rs0x4c017363
Rs0x4c015398	Rs0x4c017377
Rs0x4c015405	Rs0x4c017378
Rs0x4c015422	Rs0x4c017386
Rs0x4c015423	Rs0x4c017387
Rs0x4c015431	Rs0x4c017393
Rs0x4c015435	Rs0x4c017406
Rs0x4c015475	Rs0x4c017418
Rs0x4c015493	Rs0x4c017424
Rs0x4c015495	Rs0x4c017434
Rs0x4c015498	Rs0x4c017507
Rs0x4c015507	Rs0x4c017518
Rs0x4c015508	Rs0x4c017527
Rs0x4c015518	Rs0x4c017537
Rs0x4c015532	Rs0x4c017538
Rs0x4c015535	Rs0x4c017540
Rs0x4c015543	Rs0x4c017541
Rs0x4c015564	Rs0x4c017542
Rs0x4c015569	Rs0x4c017555
Rs0x4c015580	Rs0x4c017571
Rs0x4c015587	Rs0x4c017591
Rs0x4c015594	Rs0x4c017608
Rs0x4c015598	Rs0x4c017612
Rs0x4c015631	Rs0x4c017623
Rs0x4c015642	Rs0x4c017637
Rs0x4c015655	Rs0x4c017643
Rs0x4c015677	Rs0x4c017669
Rs0x4c015695	Rs0x4c017686
Rs0x4c015702	Rs0x4c017695
Rs0x4c015703	Rs0x4c017697
Rs0x4c015717	Rs0x4c017729
Rs0x4c015720	Rs0x4c017758
Rs0x4c015721	Rs0x4c017764
Rs0x4c015726	Rs0x4c017767
Rs0x4c015743	Rs0x4c017786
Rs0x4c015762	Rs0x4c017825
Rs0x4c015775	Rs0x4c017829
Rs0x4c015777	Rs0x4c017863
Rs0x4c015786	Rs0x4c017873
Rs0x4c015794	Rs0x4c017891
Rs0x4c015795	Rs0x4c017901
Rs0x4c015805	Rs0x4c017910
Rs0x4c015806	Rs0x4c017911
Rs0x4c015810	Rs0x4c017913
Rs0x4c015835	Rs0x4c017929
Rs0x4c015846	Rs0x4c017966
Rs0x4c015847	Rs0x4c017975
Rs0x4c015853	Rs0x4c017998
Rs0x4c015867	Rs0x4c017999
Rs0x4c015871	Rs0x4c018026
Rs0x4c015872	Rs0x4c018054
Rs0x4c015873	Rs0x4c018078
Rs0x4c015877	Rs0x4c018132
Rs0x4c015887	Rs0x4c018160
Rs0x4c015888	Rs0x4c018162
Rs0x4c015901	Rs0x4c018203
Rs0x4c015912	Rs0x4c018298
Rs0x4c015926	Rs0x4c018309
Rs0x4c015939	Rs0x4c018314
Rs0x4c015959	Rs0x4c018364
Rs0x4c015960	Rs0x4c018421
Rs0x4c015976	Rs0x4c018454
Rs0x4c015977	Rs0x4c018624
Rs0x4c015981	Rs0x4c018716
Rs0x4c015987	Rs0x4c018723
Rs0x4c016011	Rs0x4c018731
Rs0x4c016012	Rs0x4c018771
Rs0x4c016018	Rs0x4c018772
Rs0x4c016022	Rs0x4c018854
Rs0x4c016033	Rs0x4c018893
Rs0x4c016048	Rs0x4c018912
Rs0x4c016054	Rs0x4c018958
Rs0x4c016059	Rs0x4c018961
Rs0x4c016076	Rs0x4c018964
Rs0x4c016095	Rs0x4c018966
Rs0x4c016106	Rs0x4c019007
Rs0x4c016124	Rs0x4c019012
Rs0x4c016126	Rs0x4c019021
Rs0x4c016135	Rs0x4c019022
Rs0x4c016136	Rs0x4c019031
Rs0x4c016137	Rs0x4c019052
Rs0x4c016142	Rs0x4c019083
Rs0x4c016143	Rs0x4c019087
Rs0x4c016144	Rs0x4c019088
Rs0x4c016147	Rs0x4c019117
Rs0x4c016154	Rs0x4c019121
Rs0x4c016157	Rs0x4c019155
Rs0x4c016164	Rs0x4c019156
Rs0x4c016172	Rs0x4c019173
Rs0x4c016189	Rs0x4c019177
Rs0x4c016234	Rs0x4c019181
Rs0x4c016244	Rs0x4c019183
Rs0x4c016248	Rs0x4c019184
Rs0x4c016250	Rs0x4c019201
Rs0x4c016260	Rs0x4c019211
Rs0x4c016264	Rs0x4c019213
Rs0x4c016265	Rs0x4c019260
Rs0x4c016285	Rs0x4c019296
Rs0x4c016292	Rs0x4c019316
Rs0x4c016298	Rs0x4c019318
Rs0x4c016299	Rs0x4c019348
Rs0x4c016311	Rs0x4c019350
Rs0x4c016317	Rs0x4c019352
Rs0x4c016321	Rs0x4c019361
Rs0x4c016353	Rs0x4c019369
Rs0x4c016382	Rs0x4c019373
Rs0x4c016400	Rs0x4c019379
Rs0x4c016404	Rs0x4c019382
Rs0x4c016405	Rs0x4c019384
Rs0x4c016408	Rs0x4c019385
Rs0x4c016414	Rs0x4c019386
Rs0x4c016417	Rs0x4c019402
Rs0x4c016464	Rs0x4c019433
Rs0x4c016468	Rs0x4c019436
Rs0x4c016470	Rs0x4c019441
Rs0x4c016473	Rs0x4c019443
Rs0x4c016479	Rs0x4c019456
Rs0x4c016481	Rs0x4c019465
Rs0x4c016484	Rs0x4c019484
Rs0x4c016492	Rs0x4c019490
Rs0x4c016504	Rs0x4c019491
Rs0x4c016514	Rs0x4c019500
Rs0x4c016525	Rs0x4c019509
Rs0x4c016526	Rs0x4c019518
Rs0x4c016532	Rs0x4c019553
Rs0x4c016535	Rs0x4c019554
Rs0x4c016545	Rs0x4c019556
Rs0x4c016553	Rs0x4c019574
Rs0x4c016570	Rs0x4c019575
Rs0x4c016571	Rs0x4c019593
Rs0x4c016575	Rs0x4c019615
Rs0x4c016577	Rs0x4c019619
Rs0x4c016578	Rs0x4c019630
Rs0x4c016603	Rs0x4c019634
Rs0x4c016623	Rs0x4c019644
Rs0x4c016630	Rs0x4c019663
Rs0x4c016641	Rs0x4c019664
Rs0x4c016649	Rs0x4c019666
Rs0x4c016653	Rs0x4c019671
Rs0x4c016658	Rs0x4c019683
Rs0x4c016660	Rs0x4c019711
Rs0x4c016661	Rs0x4c019714
Rs0x4c016665	Rs0x4c019748
Rs0x4c016671	Rs0x4c019765
Rs0x4c016672	Rs0x4c019768
Rs0x4c016673	Rs0x4c019781
Rs0x4c016678	Rs0x4c019782
Rs0x4c016685	Rs0x4c019785
Rs0x4c016714	Rs0x4c019786
Rs0x4c016722	Rs0x4c019790
Rs0x4c016735	Rs0x4c019791
Rs0x4c016745	Rs0x4c019793
Rs0x4c016750	Rs0x4c019797
Rs0x4c016758	Rs0x4c019805
Rs0x4c016760	Rs0x4c019831
Rs0x4c016762	Rs0x4c019838
Rs0x4c016767	Rs0x4c019854
Rs0x4c016776	Rs0x4c019856
Rs0x4c016777	Rs0x4c019864
Rs0x4c016780	Rs0x4c019879
Rs0x4c016788	Rs0x4c019895
Rs0x4c016791	Rs0x4c019907
Rs0x4c016813	Rs0x4c019919
Rs0x4c016823	Rs0x4c019921
Rs0x4c016832	Rs0x4c019928
Rs0x4c016840	Rs0x4c019932
Rs0x4c016844	Rs0x4c019935
Rs0x4c016851	Rs0x4c019936
Rs0x4c016857	Rs0x4c019952
Rs0x4c016859	Rs0x4c019968
Rs0x4c016860	Rs0x4c019974
Rs0x4c016867	Rs0x4c019999
Rs0x4c016898	Rs0x4c020021
Rs0x4c016899	Rs0x4c020023
Rs0x4c016905	Rs0x4c020024
Rs0x4c016909	Rs0x4c020025
Rs0x4c016912	Rs0x4c020030
Rs0x4c016936	Rs0x4c020036
Rs0x4c016961	Rs0x4c020047
Rs0x4c016981	Rs0x4c020061
Rs0x4c016988	Rs0x4c020089
Rs0x4c017008	Rs0x4c020102
Rs0x4c017012	Rs0x4c020112
Rs0x4c017019	Rs0x4c020114
Rs0x4c017024	Rs0x4c020131
Rs0x4c017025	Rs0x4c020141
Rs0x4c017031	Rs0x4c020149
Rs0x4c017038	Rs0x4c020156
Rs0x4c017043	Rs0x4c020167
Rs0x4c017044	Rs0x4c020177
Rs0x4c017050	Rs0x4c020192
Rs0x4c017105	Rs0x4c020205
Rs0x4c017108	Rs0x4c020210
Rs0x4c017113	Rs0x4c020226
Rs0x4c017114	Rs0x4c020227
Rs0x4c017119	Rs0x4c020233
Rs0x4c017120	Rs0x4c020248
Rs0x4c017123	Rs0x4c020252
Rs0x4c017133	Rs0x4c020258
Rs0x4c017140	Rs0x4c020266
Rs0x4c017148	Rs0x4c020278
Rs0x4c017150	Rs0x4c020287
Rs0x4c017151	Rs0x4c020288
Rs0x4c017153	Rs0x4c020298
Rs0x4c017158	Rs0x4c020308
Rs0x4c017161	Rs0x4c020317
Rs0x4c017185	Rs0x4c020318
Rs0x4c017205	Rs0x4c020322
Rs0x4c017213	Rs0x4c020335
Rs0x4c017227	Rs0x4c020354
Rs0x4c017242	Rs0x4c020358
Rs0x4c017245	Rs0x4c020382
Rs0x4c017255	Rs0x4c020383
Rs0x4c017263	Rs0x4c020386
Rs0x4c017270	Rs0x4c020388
Rs0x4c017274	Rs0x4c020414
Rs0x4c017277	Rs0x4c020428
Rs0x4c017296	Rs0x4c020437
Rs0x4c017302	Rs0x4c020467
Rs0x4c017324	Rs0x4c020471
Rs0x4c017333	Rs0x4c020507
Rs0x4c017339	Rs0x4c020539
Rs0x4c017342	Rs0x4c020583
Rs0x4c017352	Rs0x4c020590
Rs0x4c017363	Rs0x4c020621
Rs0x4c017373	Rs0x4c020622
Rs0x4c017388	Rs0x4c020627
Rs0x4c017418	Rs0x4c020691
Rs0x4c017470	Rs0x4c020703
Rs0x4c017484	Rs0x4c020713
Rs0x4c017518	Rs0x4c020716
Rs0x4c017521	Rs0x4c020720
Rs0x4c017524	Rs0x4c020721
Rs0x4c017541	Rs0x4c020723
Rs0x4c017565	Rs0x4c020724
Rs0x4c017587	Rs0x4c020725
Rs0x4c017592	Rs0x4c020750
Rs0x4c017593	Rs0x4c020760
Rs0x4c017600	Rs0x4c020761
Rs0x4c017606	Rs0x4c020784
Rs0x4c017617	Rs0x4c020787
Rs0x4c017623	Rs0x4c020795
Rs0x4c017634	Rs0x4c020796
Rs0x4c017637	Rs0x4c020797
Rs0x4c017647	Rs0x4c020817
Rs0x4c017670	Rs0x4c020823
Rs0x4c017686	Rs0x4c020826
Rs0x4c017693	Rs0x4c020828
Rs0x4c017700	Rs0x4c020835
Rs0x4c017701	Rs0x4c020836
Rs0x4c017702	Rs0x4c020839
Rs0x4c017732	Rs0x4c020843
Rs0x4c017743	Rs0x4c020882
Rs0x4c017767	Rs0x4c020888
Rs0x4c017789	Rs0x4c020920
Rs0x4c017803	Rs0x4c020924
Rs0x4c017808	Rs0x4c020951
Rs0x4c017813	Rs0x4c020977
Rs0x4c017873	Rs0x4c021019
Rs0x4c017875	Rs0x4c021021
Rs0x4c017878	Rs0x4c021023
Rs0x4c017883	Rs0x4c021039
Rs0x4c017884	Rs0x4c021042
Rs0x4c017889	Rs0x4c021067
Rs0x4c017895	Rs0x4c021080
Rs0x4c017913	Rs0x4c021114
Rs0x4c017925	Rs0x4c021129
Rs0x4c017929	Rs0x4c021160
Rs0x4c017931	Rs0x4c021177
Rs0x4c017933	Rs0x4c021194
Rs0x4c017988	Rs0x4c021210
Rs0x4c017998	Rs0x4c021214
Rs0x4c017999	Rs0x4c021231
Rs0x4c018007	Rs0x4c021266
Rs0x4c018025	Rs0x4c021267
Rs0x4c018053	Rs0x4c021277
Rs0x4c018054	Rs0x4c021284
Rs0x4c018078	Rs0x4c021290
Rs0x4c018082	Rs0x4c021293
Rs0x4c018090	Rs0x4c021402
Rs0x4c018160	Rs0x4c021425
Rs0x4c018162	Rs0x4c021428
Rs0x4c018164	Rs0x4c021458
Rs0x4c018235	Rs0x4c021460
Rs0x4c018253	Rs0x4c021483
Rs0x4c018254	Rs0x4c021529
Rs0x4c018256	Rs0x4c021534
Rs0x4c018298	Rs0x4c021546
Rs0x4c018429	Rs0x4c021554
Rs0x4c018493	Rs0x4c021556
Rs0x4c018723	Rs0x4c021558
Rs0x4c018731	Rs0x4c021567
Rs0x4c018742	Rs0x4c021568
Rs0x4c018750	Rs0x4c021581
Rs0x4c018757	Rs0x4c021589
Rs0x4c018771	Rs0x4c021595
Rs0x4c018893	Rs0x4c021603
Rs0x4c018898	Rs0x4c021606
Rs0x4c018921	Rs0x4c021619
Rs0x4c018945	Rs0x4c021627
Rs0x4c018948	Rs0x4c021645
Rs0x4c019001	Rs0x4c021668
Rs0x4c019002	Rs0x4c021676
Rs0x4c019021	Rs0x4c021680
Rs0x4c019022	Rs0x4c021699
Rs0x4c019023	Rs0x4c021709
Rs0x4c019033	Rs0x4c021710
Rs0x4c019073	Rs0x4c021717
Rs0x4c019083	Rs0x4c021723
Rs0x4c019121	Rs0x4c021760
Rs0x4c019134	Rs0x4c021766
Rs0x4c019165	Rs0x5c021775
Rs0x4c019173	Rs0x5c021786
Rs0x4c019181	Rs0x5c021792
Rs0x4c019184	Rs0x5c021806
Rs0x4c019210	Rs0x5c021811
Rs0x4c019224	Rs0x5c021827
Rs0x4c019238	Rs0x5c021833
Rs0x4c019263	Rs0x5c021853
Rs0x4c019265	Rs0x5c021871
Rs0x4c019296	Rs0x5c021880
Rs0x4c019342	Rs0x5c021888
Rs0x4c019355	Rs0x5c021893
Rs0x4c019369	Rs0x5c021900
Rs0x4c019372	Rs0x5c021905
Rs0x4c019379	Rs0x5c021933
Rs0x4c019385	Rs0x5c021944
Rs0x4c019386	Rs0x5c021951
Rs0x4c019392	Rs0x5c021954
Rs0x4c019402	Rs0x5c021975
Rs0x4c019403	Rs0x5c022005
Rs0x4c019408	Rs0x5c022009
Rs0x4c019412	Rs0x5c022031
Rs0x4c019414	Rs0x5c022067
Rs0x4c019420	Rs0x5c022082
Rs0x4c019433	Rs0x5c022091
Rs0x4c019456	Rs0x5c022099
Rs0x4c019459	Rs0x5c022103
Rs0x4c019465	Rs0x5c022104
Rs0x4c019469	Rs0x5c022117
Rs0x4c019476	Rs0x5c022160
Rs0x4c019479	Rs0x5c022197
Rs0x4c019483	Rs0x5c022200
Rs0x4c019494	Rs0x5c022214
Rs0x4c019504	Rs0x5c022224
Rs0x4c019511	Rs0x5c022248
Rs0x4c019518	Rs0x5c022249
Rs0x4c019519	Rs0x5c022254
Rs0x4c019521	Rs0x5c022264
Rs0x4c019534	Rs0x5c022272
Rs0x4c019549	Rs0x5c022278
Rs0x4c019554	Rs0x5c022283
Rs0x4c019565	Rs0x5c022288
Rs0x4c019571	Rs0x5c022292
Rs0x4c019584	Rs0x5c022296
Rs0x4c019593	Rs0x5c022302
Rs0x4c019599	Rs0x5c022304
Rs0x4c019600	Rs0x5c022309
Rs0x4c019615	Rs0x5c022319
Rs0x4c019619	Rs0x5c022325
Rs0x4c019630	Rs0x5c022327
Rs0x4c019634	Rs0x5c022333
Rs0x4c019644	Rs0x5c022336
Rs0x4c019648	Rs0x5c022342
Rs0x4c019652	Rs0x5c022345
Rs0x4c019662	Rs0x5c022358
Rs0x4c019663	Rs0x5c022359
Rs0x4c019664	Rs0x5c022364
Rs0x4c019707	Rs0x5c022370
Rs0x4c019708	Rs0x5c022416
Rs0x4c019714	Rs0x5c022419
Rs0x4c019718	Rs0x5c022420
Rs0x4c019719	Rs0x5c022423
Rs0x4c019727	Rs0x5c022439
Rs0x4c019728	Rs0x5c022440
Rs0x4c019739	Rs0x5c022459
Rs0x4c019764	Rs0x5c022469
Rs0x4c019765	Rs0x5c022471
Rs0x4c019766	Rs0x5c022480
Rs0x4c019767	Rs0x5c022501
Rs0x4c019774	Rs0x5c022517
Rs0x4c019780	Rs0x5c022523
Rs0x4c019787	Rs0x5c022526
Rs0x4c019789	Rs0x5c022533
Rs0x4c019791	Rs0x5c022535
Rs0x4c019792	Rs0x5c022546
Rs0x4c019805	Rs0x5c022555
Rs0x4c019827	Rs0x5c022565
Rs0x4c019830	Rs0x5c022568
Rs0x4c019831	Rs0x5c022569
Rs0x4c019835	Rs0x5c022576
Rs0x4c019836	Rs0x5c022591
Rs0x4c019856	Rs0x5c022592
Rs0x4c019895	Rs0x5c022596
Rs0x4c019912	Rs0x5c022628
Rs0x4c019927	Rs0x5c022630
Rs0x4c019928	Rs0x5c022645
Rs0x4c019935	Rs0x5c022666
Rs0x4c019936	Rs0x5c022669
Rs0x4c019948	Rs0x5c022683
Rs0x4c019952	Rs0x5c022710
Rs0x4c019959	Rs0x5c022729
Rs0x4c019962	Rs0x5c022753
Rs0x4c019970	Rs0x5c022759
Rs0x4c019986	Rs0x5c022764
Rs0x4c019987	Rs0x5c022778
Rs0x4c020005	Rs0x5c022785
Rs0x4c020009	Rs0x5c022791
Rs0x4c020024	Rs0x5c022821
Rs0x4c020034	Rs0x5c022828
Rs0x4c020047	Rs0x5c022834
Rs0x4c020069	Rs0x5c022839
Rs0x4c020071	Rs0x5c022852
Rs0x4c020073	Rs0x5c022862
Rs0x4c020093	Rs0x5c022863
Rs0x4c020102	Rs0x5c022908
Rs0x4c020112	Rs0x5c022909
Rs0x4c020114	Rs0x5c022910
Rs0x4c020140	Rs0x5c022911
Rs0x4c020153	Rs0x5c022913
Rs0x4c020156	Rs0x5c022963
Rs0x4c020160	Rs0x5c022996
Rs0x4c020162	Rs0x5c022999
Rs0x4c020164	Rs0x5c023004
Rs0x4c020177	Rs0x5c023009
Rs0x4c020185	Rs0x5c023010
Rs0x4c020186	Rs0x5c023017
Rs0x4c020187	Rs0x5c023027
Rs0x4c020188	Rs0x5c023028
Rs0x4c020205	Rs0x5c023063
Rs0x4c020206	Rs0x5c023065
Rs0x4c020223	Rs0x5c023083
Rs0x4c020227	Rs0x5c023088
Rs0x4c020239	Rs0x5c023089
Rs0x4c020240	Rs0x5c023093
Rs0x4c020242	Rs0x5c023114
Rs0x4c020244	Rs0x5c023121
Rs0x4c020248	Rs0x5c023122
Rs0x4c020252	Rs0x5c023123
Rs0x4c020254	Rs0x5c023131
Rs0x4c020262	Rs0x5c023138
Rs0x4c020263	Rs0x5c023161
Rs0x4c020265	Rs0x5c023170
Rs0x4c020287	Rs0x5c023173
Rs0x4c020288	Rs0x5c023183
Rs0x4c020290	Rs0x5c023199
Rs0x4c020293	Rs0x5c023206
Rs0x4c020298	Rs0x5c023208
Rs0x4c020306	Rs0x5c023216
Rs0x4c020308	Rs0x5c023223
Rs0x4c020311	Rs0x5c023241
Rs0x4c020317	Rs0x5c023249
Rs0x4c020328	Rs0x5c023253
Rs0x4c020343	Rs0x5c023258
Rs0x4c020354	Rs0x5c023260
Rs0x4c020358	Rs0x5c023265
Rs0x4c020359	Rs0x5c023279
Rs0x4c020376	Rs0x5c023280
Rs0x4c020382	Rs0x5c023281
Rs0x4c020405	Rs0x5c023284
Rs0x4c020421	Rs0x5c023297
Rs0x4c020427	Rs0x5c023310
Rs0x4c020434	Rs0x5c023326
Rs0x4c020437	Rs0x5c023327
Rs0x4c020441	Rs0x5c023328
Rs0x4c020447	Rs0x5c023332
Rs0x4c020471	Rs0x5c023333
Rs0x4c020473	Rs0x5c023341
Rs0x4c020474	Rs0x5c023373
Rs0x4c020479	Rs0x5c023383
Rs0x4c020488	Rs0x5c023394
Rs0x4c020491	Rs0x5c023400
Rs0x4c020521	Rs0x5c023429
Rs0x4c020547	Rs0x5c023439
Rs0x4c020555	Rs0x5c023476
[truncated: 1,868 more rows]
