# Supplementary material for: Comparative transcriptome analysis reveals transcriptional regulation of anthocyanin biosynthesis in purple radish (Raphanus sativus L.)
Source: BMC Genomics. 2024 Jun 20;25:624. doi: 10.1186/s12864-024-10519-4 (PMC11188213; doi:10.1186/s12864-024-10519-4)
Supplement: Supplementary file 5 — Supplementary Material 5. [file 12864_2024_10519_MOESM5_ESM.xlsx]

## Sheet: Supplementary Table S2
Differentially expressed genes shared by hypocotyl, leaf, radish taproot, and flower tissues
Co-different	Function	AT Name	Homologous	Comment	GO	KEGG
Rs0x7c033250	TT12	AT3G59030	3711.Bra003361.1-P	Belongs to the multi antimicrobial extrusion (MATE) (TC 2.A.66.1) family	GO:0000003,GO:0000325,GO:0003006,GO:0003674,GO:0005215,GO:0005575,GO:0005622,GO:0005623,GO:0005737,GO:0005773,GO:0005774,GO:0006725,GO:0006810,GO:0006811,GO:0006812,GO:0006855,GO:0007275,GO:0008150,GO:0008152,GO:0008324,GO:0009058,GO:0009698,GO:0009699,GO:0009705,GO:0009791,GO:0009987,GO:0010023,GO:0010154,GO:0010162,GO:0010231,GO:0010431,GO:0015075,GO:0015077,GO:0015078,GO:0015238,GO:0015291,GO:…	ko:K03327
Rs0x6c029277	PPR	AT1G28000	3711.Bra032863.1-P	Pentatricopeptide repeat (PPR) superfamily protein;(source:Araport11)	-	-
Rs0x9c041411	IF1	AT4G04750	3711.Bra029515.1-P	Belongs to the major facilitator superfamily. Sugar transporter (TC 2.A.1.1) family(Mitochondrial F1F0-ATPase inhibitor factor; has conserved function as an endogenous inhibitor affecting cellular energy status and plays an impor_x005f_x0002_tant role in plant growth and reproduction, particularly in fertility.)	GO:0003674,GO:0005215,GO:0005351,GO:0005355,GO:0005402,GO:0006810,GO:0006811,GO:0006812,GO:0008150,GO:0008324,GO:0008643,GO:0008645,GO:0015075,GO:0015077,GO:0015078,GO:0015144,GO:0015145,GO:0015149,GO:0015291,GO:0015293,GO:0015294,GO:0015295,GO:0015318,GO:0015672,GO:0015749,GO:0022804,GO:0022857,GO:0022890,GO:0034219,GO:0034220,GO:0046323,GO:0051119,GO:0051179,GO:0051234,GO:0055085,GO:0071702,GO:…	ko:K08145
Rs0x9c039896	DFR	AT5G42800	3711.Bra027457.1-P	NmrA-like family	GO:0003674,GO:0003824,GO:0005575,GO:0005622,GO:0005623,GO:0005737,GO:0005783,GO:0005789,GO:0008150,GO:0008152,GO:0009058,GO:0009718,GO:0009812,GO:0009813,GO:0012505,GO:0016020,GO:0016491,GO:0016614,GO:0016616,GO:0019898,GO:0031090,GO:0031312,GO:0031984,GO:0042175,GO:0042406,GO:0042440,GO:0043226,GO:0043227,GO:0043229,GO:0043231,GO:0044422,GO:0044424,GO:0044425,GO:0044432,GO:0044444,GO:0044446,GO:…	ko:K13082
Rs0x2c007983	UGT78D2	AT5G17050	3711.Bra023594.1-P	Belongs to the UDP-glycosyltransferase family	GO:0003674,GO:0003824,GO:0005575,GO:0005622,GO:0005623,GO:0008150,GO:0008152,GO:0008194,GO:0009058,GO:0009628,GO:0009718,GO:0009812,GO:0009813,GO:0009987,GO:0016137,GO:0016138,GO:0016740,GO:0016757,GO:0016758,GO:0016763,GO:0016999,GO:0017000,GO:0017144,GO:0033302,GO:0033303,GO:0033329,GO:0033330,GO:0033485,GO:0035251,GO:0042440,GO:0043226,GO:0043227,GO:0043229,GO:0043231,GO:0044237,GO:0044249,GO:…	ko:K10757,ko:K12930,ko:K15787
Rs0x1c000114	CPC	AT2G46410	3711.Bra004539.1-P	transcription factor	GO:0000981,GO:0000988,GO:0000989,GO:0001067,GO:0001076,GO:0001101,GO:0001134,GO:0001135,GO:0003674,GO:0003676,GO:0003677,GO:0003700,GO:0005488,GO:0005575,GO:0005622,GO:0005623,GO:0005634,GO:0006355,GO:0006357,GO:0007275,GO:0008150,GO:0008544,GO:0009653,GO:0009719,GO:0009725,GO:0009751,GO:0009753,GO:0009791,GO:0009888,GO:0009889,GO:0009913,GO:0009987,GO:0010016,GO:0010033,GO:0010061,GO:0010063,GO:…	ko:K09422
Rs0x4c020843	-	-	3885.XP_007147116.1	-	-	-
Rs0x8c036119	RD21A	AT1G47128	3712.Bo8g019320.1	Belongs to the peptidase C1 family( Cysteine proteinase precursor-like protein/ dehydration stress-responsive gene (RD21). Has been shown to have peptide ligase activity and protease activity in vitro. RD21 is involved in immunity to the necrotrophic fungal pathogen Botrytis cinerea.Activity detected in root, leaf, flower and cell culture)	GO:0000323,GO:0000932,GO:0003674,GO:0003824,GO:0004175,GO:0004197,GO:0005575,GO:0005576,GO:0005615,GO:0005622,GO:0005623,GO:0005737,GO:0005764,GO:0005773,GO:0005911,GO:0006508,GO:0006807,GO:0006950,GO:0006952,GO:0008150,GO:0008152,GO:0008233,GO:0008234,GO:0009056,GO:0009057,GO:0009506,GO:0009507,GO:0009536,GO:0009605,GO:0009607,GO:0009620,GO:0009987,GO:0010494,GO:0016787,GO:0019538,GO:0030054,GO:…	ko:K16292
Rs0x5c024352	AAO2	AT3G43600	3711.Bra019448.1-P	CO dehydrogenase flavoprotein C-terminal domain	GO:0000166,GO:0003674,GO:0003824,GO:0004031,GO:0005488,GO:0005575,GO:0005622,GO:0005623,GO:0005737,GO:0005829,GO:0008150,GO:0008152,GO:0009058,GO:0009850,GO:0009851,GO:0009987,GO:0010817,GO:0016491,GO:0016623,GO:0016903,GO:0018488,GO:0036094,GO:0042445,GO:0042446,GO:0043167,GO:0043168,GO:0044237,GO:0044249,GO:0044424,GO:0044444,GO:0044464,GO:0048037,GO:0050302,GO:0050660,GO:0050662,GO:0055114,GO:…	ko:K09842,ko:K11817,ko:K22417
Rs0x1c003236	ALMT6	AT2G17470	3711.Bra002062.1-P	malate transporter(Encodes ALMT6, a member of the aluminum-activated malate transporter family.)	GO:0000325,GO:0003674,GO:0005215,GO:0005216,GO:0005253,GO:0005310,GO:0005342,GO:0005575,GO:0005622,GO:0005623,GO:0005737,GO:0005773,GO:0005774,GO:0006810,GO:0006811,GO:0006820,GO:0006835,GO:0008150,GO:0008509,GO:0008514,GO:0009705,GO:0009987,GO:0010118,GO:0015075,GO:0015103,GO:0015140,GO:0015267,GO:0015318,GO:0015556,GO:0015698,GO:0015711,GO:0015740,GO:0015743,GO:0015849,GO:0016020,GO:0022803,GO:…	-
