# Supplementary material for: Comparative transcriptome analysis reveals transcriptional regulation of anthocyanin biosynthesis in purple radish (Raphanus sativus L.)
Source: BMC Genomics. 2024 Jun 20;25:624. doi: 10.1186/s12864-024-10519-4 (PMC11188213; doi:10.1186/s12864-024-10519-4)
Supplement: Supplementary file 6 — Supplementary Material 6. [file 12864_2024_10519_MOESM6_ESM.xlsx]

## Sheet: Supplementary Table S3
Identification of genes related to anthocyanin biosynthesis
Gene	AT Name	Rs_hq_gene
PAL1	AT2G37040	Rs0x1c000686
PAL1	AT2G37040	Rs0x3c012846
PAL1	AT2G37040	Rs0x4c020213
PAL1	AT2G37040	Rs0x4c021159
PAL1	AT2G37040	Rs0x5c024308
C4H	AT2G30490	Rs0x1c001082
C4H	AT2G30490	Rs0x3c012516
C4H	AT2G30490	Rs0x4c019831
C4H	AT2G30490	Rs0x4c019832
4CL3	AT1G65060	Rs0x7c033922
4CL5	AT3G21230	Rs0x5c022518
4CL5	AT3G21230	Rs0x5c022519
4CL5	AT3G21230	Rs0x5c025731
4CL5	AT3G21230	Rs0x5c025732
4CL5	AT3G21230	Rs0x5c025733
CHS	AT5G13930	Rs0x1c004236
CHS	AT5G13930	Rs0x2c008172
CHS	AT5G13930	Rs0x3c011605
CHS	AT5G13930	Rs0x7c034903
CHS1	AT1G17610	Rs0x7c033721
CHS1	AT1G17610	Rs0x9c043323
CHS3	AT5G17890	Rs0x2c009404
CHS3	AT5G17890	Rs0x3c011788
CHS3	AT5G17890	Rs0x7c035131
CHI	AT2G43570	Rs0x1c000304
CHI	AT2G43570	Rs0x1c000305
CHI	AT2G43570	Rs0x3c013261
CHI	AT2G43570	Rs0x4c020628
TT5	AT3G55120	Rs0x5c024174
TT5	AT3G55120	Rs0x7c033091
F3H	AT3G51240	Rs0x1c002113
F3H	AT3G51240	Rs0x4c016534
F3'H	AT5G07990	Rs0x7c034602
FLS1	AT5G08640	Rs0x7c034648
FLS3	AT5G63590	Rs0x1c004648
DFR	AT5G42800	Rs0x9c039896
ANS(LDOX)	AT4G22880	Rs0x2c007413
ANS(LDOX)	AT4G22880	Rs0x4c016144
MATE	AT1G51340	Rs0x5c023468
MATE	AT1G51340	Rs0x8c035765
UGT75C1	AT4G14090	Rs0x8c037463
UGT78D2	AT5G17050	Rs0x2c007980
UGT78D2	AT5G17050	Rs0x2c007983
UGT78D2	AT5G17050	Rs0x3c012252
UGT78D2	AT5G17050	Rs0x4c018141
UGT79B1	AT5G54060	Rs0x9c042623
SGT(UGT80A2)	AT3G07020	Rs0x1c005918
SGT(UGT80A2)	AT3G07020	Rs0x5c021991
SGT(UGT80A2)	AT3G07020	Rs0x5c026852
GST	AT1G17170	Rs0x6c029889
GST	AT1G17170	Rs0x6c029892
GST	AT1G17170	Rs0x6c029893
GST	AT1G17170	Rs0x8c038974
TT2	AT5G35550	Rs0x8c037420
PAP1(MYB75)	AT1G56650	Rs0x2c010301
PAP1(MYB75)	AT1G56650	Rs0x5c022586
PAP1(MYB75)	AT1G56650	Rs0x7c033965
PAP1(MYB75)	AT1G56650	Rs0x7c034072
TT8	AT4G09820	Rs0x9c041679
GL3	AT5G41315	Rs0x4c019230
EGL3	AT1G63650	Rs0x9c040721
EGL3	AT1G63650	Rs0x9c040843
MYB3	AT1G22640	Rs0x1c002639
MYB3	AT1G22640	Rs0x6c029571
MYB4	AT4G38620	Rs0x4c015362
MYB4	AT4G38620	Rs0x8c038443
MYB5	AT3G13540	Rs0x1c005614
MYB5	AT3G13540	Rs0x5c026409
MYB7	AT2G16720	Rs0x5c023117
MYB12	AT2G47460	Rs0x1c000036
MYB12	AT2G47460	Rs0x3c013419
MYB32	AT4G34990	Rs0x2c006507
MYB32	AT4G34990	Rs0x4c015560
MYB111	AT5G49330	Rs0x4c017035
MYB111	AT5G49330	Rs0x9c040364
MYBL2	AT1G71030	Rs0x2c010637
MYBL2	AT1G71030	Rs0x9c043457
LAC15	AT5G48100	Rs0x1c004211
LAC15	AT5G48100	Rs0x4c017109
LBD37	AT5G67420	Rs0x1c001374
LBD37	AT5G67420	Rs0x1c004757
LBD37	AT5G67420	Rs0x9c039576
LBD38	AT3G49940	Rs0x1c002043
LBD38	AT3G49940	Rs0x4c016584
LBD39	AT4G37540	Rs0x2c006324
FSL2	AT5G63580	Rs0x1c004646
FSL2	AT5G63580	Rs0x9c039647
AHA10	AT1G17260	Rs0x1c001732
AHA10	AT1G17260	Rs0x1c004610
AHA10	AT1G17260	Rs0x8c038972
CPC	AT2G46410	Rs0x1c000114
CPC	AT2G46410	Rs0x3c013391
TT19	AT5G17220	Rs0x2c007973
TT19	AT5G17220	Rs0x7c035083
SPL	AT4G27330	Rs0x2c007072
SPL	AT4G27330	Rs0x4c015905
GL2	AT1G79840	Rs0x7c033399
HAT1	AT3G54610	Rs0x4c021260
COP1	AT2G32950	Rs0x1c000943
COP1	AT2G32950	Rs0x4c019982
HY5	AT5G11260	Rs0x2c008290
HY5	AT5G11260	Rs0x7c034767
TCP3	AT1G53230	Rs0x5c026220
TTG1	AT5G24520	N
MYB11	AT3G62610	N
