# Supplementary material for: Comparative transcriptome analysis reveals transcriptional regulation of anthocyanin biosynthesis in purple radish (Raphanus sativus L.)
Source: BMC Genomics. 2024 Jun 20;25:624. doi: 10.1186/s12864-024-10519-4 (PMC11188213; doi:10.1186/s12864-024-10519-4)
Supplement: Supplementary file 7 — Supplementary Material 7. [file 12864_2024_10519_MOESM7_ESM.xlsx]

## Sheet: Supplementary Table S4
Tandem repeat
gene_id	gene_id
Rs0x5c022518	Rs0x5c022519
Rs0x5c025731	Rs0x5c025732
Rs0x5c025732	Rs0x5c025733
Rs0x4c019831	Rs0x4c019832
Rs0x1c000304	Rs0x1c000305
Rs0x6c029889	Rs0x6c029892
Rs0x6c029892	Rs0x6c029893
Rs0x2c007980	Rs0x2c007983
