# Supplementary material for: Comparative transcriptome analysis reveals transcriptional regulation of anthocyanin biosynthesis in purple radish (Raphanus sativus L.)
Source: BMC Genomics. 2024 Jun 20;25:624. doi: 10.1186/s12864-024-10519-4 (PMC11188213; doi:10.1186/s12864-024-10519-4)
Supplement: Supplementary file 8 — Supplementary Material 8. [file 12864_2024_10519_MOESM8_ESM.xlsx]

## Sheet: Supplementary Table S5
Analysis of gene expression levels related to anthocyanin biosynthetic pathway
Gene	AT Name	Rs_hq_gene	Hypocotyl_W1	Hypocotyl_W2	Hypocotyl_W3	Hypocotyl_P1	Hypocotyl_P2	Hypocotyl_P3	leaf_P1	leaf_P2	leaf_P3	leaf_G1	leaf_G2	leaf_G3	Root_W1	Root_W2	Root_W3	Root_P1	Root_P2	Root_P3	Flower_W1	Flower_W2	Flower_W3	Flower_P1	Flower_P2	Flower_P3
PAL1	AT2G37040	Rs0x1c000686	52.4512	52.101	45.3394	129.233	137.754	133.199	162.491	135.132	151.528	103.299	70.6262	88.0023	0.601987	4.35041	0.181049	6.9193	9.68562	25.4918	337.915	357.036	313.086	611.088	363.913	393.229
PAL1	AT2G37040	Rs0x3c012846	0	0	0	0	0	0	0	0	0	0	0	0	0	0	0	0	0	0	0	0	0	0	0	0
PAL1	AT2G37040	Rs0x4c020213	56.325	56.5016	49.9075	208.921	220.008	201.956	245.857	206.594	226.381	60.1193	28.0653	77.2399	29.3446	39.9091	24.2955	35.3557	39.6004	146.901	434.976	464.938	366.314	805.069	771.426	742.477
PAL1	AT2G37040	Rs0x4c021159	58.6913	46.6719	39.9837	246.817	306.472	275.444	299.078	270.497	311.896	150.201	99.382	129.513	3.07595	7.67279	5.22616	13.9709	22.7157	23.4936	240.474	238.431	198.139	89.2367	118.053	131.826
PAL1	AT2G37040	Rs0x5c024308	114.303	108.503	104.907	413.724	456.762	412.783	187.372	174.759	204.859	73.572	46.0453	56.7817	6.64365	7.71177	3.73103	19.0505	23.4097	57.5652	418.748	462.054	387.03	548.288	546.936	566.835
C4H	AT2G30490	Rs0x1c001082	114.237	110.291	101.211	187.711	172.286	174.09	121.567	116.264	123.299	96.99	72.4789	75.8214	15.0013	19.4534	13.5939	27.3962	32.4808	44.6975	466.268	519.878	464.104	354.854	450.906	347.383
C4H	AT2G30490	Rs0x3c012516	59.8357	54.0962	42.0933	198.243	191.517	180.732	166.401	148.96	138.588	14.4676	9.27993	10.273	3.2266	7.24969	1.71629	17.4321	21.3126	30.5816	651.743	617.24	543.442	389.258	482.463	383.359
C4H	AT2G30490	Rs0x4c019831	1.82639	1.86221	1.32828	5.45603	4.88577	4.82031	7.60813	2.94398	4.24383	1.64666	1.2612	1.65836	0.487255	0.869018	0	0	0.01396	0.07548	0.106587	0.161176	0.086804	0.088114	3.81481	0.323559
C4H	AT2G30490	Rs0x4c019832	27.9352	24.6594	23.7316	73.8419	72.1998	68.8365	68.8219	60.3327	59.3874	37.0242	25.4986	27.3543	0.100161	1.13264	0.055775	0.229178	0.495418	0.691619	96.7418	94.2463	138.82	13.3355	34.6914	26.0638
4CL3	AT1G65060	Rs0x7c033922	55.6794	47.9906	39.9252	266.302	282.512	272.962	279.249	254.061	249.247	113.194	87.9597	100.672	0	0	0	17.4098	23.9092	53.002	232.408	232.018	171.245	561.203	602.317	520.9
4CL5	AT3G21230	Rs0x5c022518	3.50735	3.38928	2.46246	6.57053	5.56965	4.82605	2.19596	1.60685	1.42205	0.11238	0.15992	0.174793	0.310182	0.332652	0.020232	0.137761	0.195054	0.116747	0.332135	0.268335	0.331375	0.25861	0.41556	0.314706
4CL5	AT3G21230	Rs0x5c022519	17.4178	18.7475	13.0537	30.0425	31.5648	28.976	16.555	9.16069	12.2363	1.19866	1.61069	0.544552	0.8592	1.67557	0.190054	0.410882	1.00812	0.358819	1.76233	1.63475	2.17221	1.05954	2.39815	1.78496
4CL5	AT3G21230	Rs0x5c025731	0	0	0	0	0	0	0	0	0	0	0	0	0	0	0	0	0	0	0	0	0	0	0	0
4CL5	AT3G21230	Rs0x5c025732	0	0	0	0	0	0	0	0	0	0	0	0	0	0	0	0	0	0	0	0	0	0	0	0
4CL5	AT3G21230	Rs0x5c025733	10.3552	13.5737	17.459	6.96348	9.78485	8.92538	3.16228	2.62413	2.26323	2.62761	1.80742	2.18141	0	0	0	0	0	0	0.046735	0.192254	0.132242	0.04994	0	0
CHS	AT5G13930	Rs0x1c004236	0.656545	0.553169	0.352508	1.31476	0.35568	0.556055	0	0	0.035285	0	0	0	0	0	0.029842	0	0	0	0	0	0	0	0	0
CHS	AT5G13930	Rs0x2c008172	161.031	149.686	126.739	748.013	820.803	756.471	889.972	769.068	780.55	453.577	381.214	425.473	0	0.049005	0	131.389	220.095	461.764	3198.22	3139.88	3132.06	3607.34	4656.37	3740.57
CHS	AT5G13930	Rs0x3c011605	31.141	33.0887	24.3447	288.759	247.137	270.07	226.901	177.562	195.019	74.4017	49.424	69.5161	0	0	0	121.979	213.377	532.936	663.649	833.498	619.641	897.268	1220.67	870.537
CHS	AT5G13930	Rs0x7c034903	174.647	162.566	139.205	876.492	946.951	908.767	816.423	685.275	676.558	300.43	218.599	283.243	0	0.037428	0	371.68	629.73	1127.31	1634.89	1799.8	1630.48	3195.43	3602.36	2444.14
CHS1	AT1G17610	Rs0x7c033721	0	0	0	0	0	0	0	0	0	0	0	0	0	0	0	0	0	0	0.36157	0.491364	0.399783	0	0	0
CHS1	AT1G17610	Rs0x9c043323	0.063136	0.095506	0	0	0	0.236275	0.614002	0.679316	0.559751	0.097319	0.140663	0.343383	0.409061	0.849099	1.04764	1.03173	1.50151	1.08209	0.311311	0.300278	0.372502	0	0	0
CHS3	AT5G17890	Rs0x2c009404	0.17333	0.068006	0.06762	0.254958	0.294636	0.209844	0.463959	0.464251	0.45882	0.066745	0.488455	0.02672	1.98382	3.07051	0.081476	1.89833	2.40693	2.67798	0	0	0	0.059756	0	0.33525
CHS3	AT5G17890	Rs0x3c011788	6.97618	6.92269	5.36858	6.85386	8.15601	8.76082	7.8865	5.88574	6.08741	6.58599	6.30751	6.18619	0	0	0	12.2174	13.0824	11.81	13.8783	16.2714	14.2976	0	8.95976	5.99985
CHS3	AT5G17890	Rs0x7c035131	3.57856	3.42545	2.36037	2.51745	2.92037	2.89126	0.778413	0.563334	0.981668	0.653684	0.693926	0.692325	25.7526	28.2189	20.3521	17.5238	24.2851	23.0891	0.077369	0.321868	0.052489	0.123329	0	0.078737
CHI	AT2G43570	Rs0x1c000304	0.285832	0.163814	0	0.105441	0.421726	0.245718	12.1193	4.29167	4.27004	3.6076	0	1.85624	0	1.72947	1.83159	13.2787	5.42638	1.34562	0	0	0.25548	0	0.806736	0
CHI	AT2G43570	Rs0x1c000305	15.8643	14.4371	19.1161	14.531	27.18	29.0036	144.462	25.3966	77.4804	44.7618	71.9012	29.251	0	0	0.536097	0.129459	0.047637	0	41.8722	31.6888	51.0165	8.40003	17.9826	7.71128
CHI	AT2G43570	Rs0x3c013261	0.98173	0.391155	0.36738	2.06849	1.8341	2.20569	33.2639	6.51191	3.93628	25.8664	27.204	21.5795	2.88389	9.9926	0.671826	21.5147	17.8239	6.00692	1.38754	14.8957	7.78279	0.99527	14.5694	1.29144
CHI	AT2G43570	Rs0x4c020628	0.093076	0.467748	0.322456	0.468959	0.208297	0.472632	16.7536	6.92515	10.5872	9.09504	10.5028	8.88406	0.851201	1.22318	0.079641	0.071899	0.506679	0.054503	0.293384	0.534383	0.635255	0.050953	0.304934	0.070382
TT5	AT3G55120	Rs0x5c024174	70.4179	59.1874	51.8152	264.96	264.497	259.907	128.914	103.632	117.59	69.5713	49.145	61.2718	0.267497	1.30021	0.917186	56.3899	64.3439	120.377	171.341	150.01	191.34	101.509	136.267	116.514
TT5	AT3G55120	Rs0x7c033091	52.122	46.3322	37.5231	147.5	150.489	153.506	126.844	116.782	117.087	70.3538	55.9031	58.7247	0	0	0	0	0	0	330.825	272.938	311.5	93.4658	105.633	101.406
F3H	AT3G51240	Rs0x1c002113	461.673	407.336	371.478	2604.22	2588.3	2487.97	1172.96	1003.83	963.644	346.334	248.997	295.064	9.76881	2.49862	0	389.088	574.766	1566.25	3904.19	3952.68	3780.03	4515.12	6776.24	4567.75
F3H	AT3G51240	Rs0x4c016534	0	0	0	0	0	0	0	0	0	0	0	0	0	0	0	0	0	0	0	0	0	0	0.123111	3.18593
F3'H	AT5G07990	Rs0x7c034602	10.398	11.0839	9.19814	66.6404	78.4067	56.2235	6.33514	6.1099	4.84865	2.79231	1.46989	3.90333	0	0.354502	0	183.643	236.699	392.529	807.789	985.924	542.774	2026.57	2669.93	1647.51
FLS1	AT5G08640	Rs0x7c034648	3.49757	3.43132	4.06109	17.5385	29.1151	22.5358	92.2609	77.8779	100.497	280.696	206.787	250.799	0	0	0	0	0	0	484.234	530.047	633.905	145.296	287.708	154.823
FLS3	AT5G63590	Rs0x1c004648	34.9637	25.3127	30.1032	31.6991	39.6074	31.4307	13.8225	13.604	11.7539	17.2406	18.2509	12.8512	0.39467	0.308277	0.716437	0.949526	0.221625	0.44425	1.89854	1.62529	1.86854	0.231278	0	0.202041
DFR	AT5G42800	Rs0x9c039896	323.669	324.044	274.611	1634.46	1765.06	1640.09	1032.36	800.668	778.154	11.6535	2.95764	5.91488	0	0	0.044132	526.886	825.491	1462.7	458.659	526.344	283.823	9343.17	9012.32	8343.79
ANS(LDOX)	AT4G22880	Rs0x2c007413	205.244	269.954	171.011	1292.63	1274.02	1455.49	758.766	592.678	588.625	4.47623	1.15363	1.93615	0	0.262499	0.086082	657.067	804.479	1057.81	1421.02	1567.98	944.908	3050.28	4394.34	2750.67
ANS(LDOX)	AT4G22880	Rs0x4c016144	89.3812	86.9496	73.375	545.386	558.435	545.304	313.824	235.772	258.184	2.44412	0.753189	1.0508	0.247057	0.108499	0	0.369792	0.818194	1.95298	307.159	322.481	224.376	662.496	698.266	572.233
UGT75C1	AT4G14090	Rs0x8c037463	178.282	146.541	135.065	778.627	752.239	741.497	641.544	500.051	449.756	13.7099	2.45986	4.37202	0.731536	0.740952	0.199278	423.91	604.172	866.906	1413.24	1988.82	1047.03	3541.72	5320.21	3164.18
UGT78D2	AT5G17050	Rs0x2c007980	1.9163	1.64271	1.79028	6.31191	6.40708	6.65672	15.2483	11.7206	15.8677	15.5742	12.2587	12.7554	0.512516	1.37127	0.744788	2.00439	1.74652	2.05316	8.2347	6.37357	8.92154	17.6374	46.1228	32.4569
UGT78D2	AT5G17050	Rs0x2c007983	11.686	17.5648	13.6077	179.321	158.002	167.313	130.773	113.798	120.176	8.99651	6.04293	3.65886	0.035583	0.010198	0.010795	11.4437	22.1921	41.8316	0	0.393503	0.439704	434.517	597.063	358.087
UGT78D2	AT5G17050	Rs0x3c012252	29.539	38.7741	38.8932	35.3226	33.6345	32.276	7.26661	7.15161	5.23501	6.54981	3.65285	3.94085	0	0	0	1.37395	1.87978	2.332	63.5235	43.6596	77.9343	26.1124	39.2816	43.7722
UGT78D2	AT5G17050	Rs0x4c018141	0.353249	0	0.438259	1.22526	0.975673	1.43023	109.881	80.2282	100.484	139.703	120.893	131.95	0	0	0	0	0	0	71.3389	67.182	76.8255	72.9777	135.319	121.03
UGT79B1	AT5G54060	Rs0x9c042623	86.9693	72.9824	69.9702	318.462	345.589	314.576	144.193	109.67	111.478	1.83061	0.592922	0.612954	0	0	0	307.095	387.712	392.132	551.109	530.844	368.923	1050.29	1054.89	871.779
MATE	AT1G51340	Rs0x5c023468	3.74537	5.28919	2.9203	6.68458	7.29609	8.1532	3.28504	2.26014	4.78325	1.95864	1.58279	1.95223	0.509229	0.592121	1.79353	0.256153	0.146096	0.062561	1.40853	1.27584	1.54646	1.59983	2.31441	1.99495
MATE	AT1G51340	Rs0x8c035765	0.121989	0.194407	0.17348	0.677872	0.50793	0.354057	2.21286	1.92047	1.96602	1.85215	2.08063	2.00146	0.109178	0.103188	0	0	0.023836	0	0	0.115192	0.106592	0	0	0.477877
SGT(UGT80A2)	AT3G07020	Rs0x1c005918	16.1598	18.8524	18.2478	11.2625	12.244	10.9627	1.48655	0.90713	0.88382	2.2812	1.52523	1.48499	1.88436	5.84081	5.64169	5.24525	2.22879	4.32189	21.3045	19.125	20.0473	21.5516	16.0309	16.5458
SGT(UGT80A2)	AT3G07020	Rs0x5c021991	1.51413	2.06851	1.48244	0.928101	1.50302	0.860565	1.57251	1.70159	1.4839	2.06163	2.25498	2.60799	3.96383	7.31449	6.37845	3.83345	2.56425	1.81445	1.06315	0.949272	0.757627	1.23402	0.692652	1.41536
SGT(UGT80A2)	AT3G07020	Rs0x5c026852	17.013	14.9934	17.5067	14.3358	15.8701	14.3275	12.9877	11.6291	10.9342	10.6922	11.105	10.5751	16.1093	21.6473	17.3645	16.8295	16.6088	15.5767	23.6558	25.5807	20.3177	32.1925	22.4888	26.0941
GST	AT1G17170	Rs0x6c029889	6.07806	5.20374	5.02105	5.02481	5.12003	5.30175	9.50247	9.86416	6.86461	8.37101	7.02535	7.31912	10.3819	9.50666	10.7193	6.87459	9.0075	5.51214	5.24472	3.61546	4.4429	9.85238	13.042	9.18238
GST	AT1G17170	Rs0x6c029892	15.2989	27.0665	2.98535	11.8881	15.9062	13.1954	0.557527	0.005129	0.171004	0	0	0	0.103611	0	0	0	0	0	0.244012	1.67589	0.190344	0	1.8119	0
GST	AT1G17170	Rs0x6c029893	13.2721	19.1097	11.334	16.1782	23.2851	24.794	0.290241	0.067898	0	0.065011	0	0	0	0.026549	0.037351	0	0.073099	0	0.834387	1.37541	0.704182	0	0.131069	0.247244
GST	AT1G17170	Rs0x8c038974	309.676	313.996	292.851	432.703	463.561	455.466	160.699	155.856	161.434	127.745	137.68	114.371	42.1234	41.0156	66.3298	50.6671	50.3762	42.4507	109.618	108.292	109	251.989	277.131	230.931
PAP1(MYB75)	AT1G56650	Rs0x2c010301	1.83135	1.44829	1.55672	4.29309	3.36185	5.20653	7.4668	8.26045	8.11693	4.39122	5.36244	2.62141	0	0	0	7.23306	5.77547	17.9956	6.57291	17.8131	8.82141	3.19079	9.37393	3.52412
PAP1(MYB75)	AT1G56650	Rs0x5c022586	1.54018	1.65305	1.03824	0.991975	1.89166	1.77713	11.5066	8.34319	9.84125	8.80669	8.90166	10.8646	0	0	0	0.103664	0	0	321.588	389.343	232.136	1088.89	928.633	704.44
PAP1(MYB75)	AT1G56650	Rs0x7c033965	0	0	0	0.048771	0	0	26.7896	10.2293	14.2897	0.058898	0	0	0	0.071227	0.063855	199.774	253.247	185.46	0	0	0.107749	86.1292	61.1424	80.119
PAP1(MYB75)	AT1G56650	Rs0x7c034072	57.7196	46.6674	36.596	383.582	450.814	477.354	50.5189	24.3507	26.7354	1.91724	0.607757	0.563316	0	0	0	0	0	0	0.70527	0.733917	0.789835	0.306661	1.08442	0
TT8	AT4G09820	Rs0x9c041679	36.3966	34.304	29.7115	116.084	111.212	113.721	114.162	93.2058	92.4842	3.50922	1.02359	1.32497	0	0	0	53.6052	77.9811	108.99	57.1941	36.7272	29.6558	29.4013	141.9	83.951
GL3	AT5G41315	Rs0x4c019230	14.1084	13.2791	15.0103	14.4633	15.9853	14.9892	2.46138	1.57286	2.10058	0.894671	0.456731	0.906198	0	0	0	0.008699	0	0	5.68454	4.62915	3.96507	7.54358	5.34379	5.28488
EGL3	AT1G63650	Rs0x9c040721	5.1263	4.38539	4.48331	5.70445	5.39519	6.1987	0.572742	1.07461	0.750646	6.33596	3.71053	6.31212	0	0	0	0.036417	0	0	307.014	285.501	218.225	285.918	336.595	258.216
EGL3	AT1G63650	Rs0x9c040843	36.2317	31.1729	29.8714	33.6474	29.4349	35.2895	1.42154	1.09582	0.439655	0.686017	0.432223	0.579469	0.370684	0.798326	0.196029	0.634476	0.418027	0.389527	0.058916	0.240381	0.063956	0.063291	0.029166	0.064261
TT2	AT5G35550	Rs0x8c037420	0.599625	0.683406	1.17665	0.792633	0.704787	0.625541	0.301636	0.047801	0	0.107882	0.057755	0.407999	0.157992	0	0	0	0	0	0.259888	0.066065	0.324885	0	0.11042	0.278519
MYB3	AT1G22640	Rs0x1c002639	46.4385	53.2838	47.8345	27.4605	28.2508	28.9214	1.66116	1.32618	1.63426	4.77621	4.74559	3.23797	4.01137	5.48395	7.61168	2.28781	1.58816	1.54042	26.2793	38.5643	36.0363	31.8508	32.1921	36.9548
MYB3	AT1G22640	Rs0x6c029571	21.4882	22.8243	21.8498	12.3168	15.2303	13.9922	4.46307	4.43897	3.94821	4.47433	4.85301	5.25585	4.29911	8.20635	8.48483	2.34963	3.0943	2.15426	35.9094	36.3032	36.6438	76.7785	42.7419	47.2052
MYB4	AT4G38620	Rs0x4c015362	17.0278	16.9778	12.1365	30.1706	25.0869	27.7652	18.8529	13.7841	14.4158	3.34978	2.81623	2.1835	0	0.260858	0	0.637496	0.369821	0.301792	28.6637	31.5299	32.6993	32.4074	26.5585	20.8269
MYB4	AT4G38620	Rs0x8c038443	24.1442	23.0955	20.1889	49.1095	52.4986	54.382	19.6174	14.6076	18.5825	4.67732	4.56349	4.71394	4.52072	4.27976	1.1511	23.0737	25.8549	33.7036	22.2067	32.3357	20.8234	29.2764	42.0011	21.2592
MYB5	AT3G13540	Rs0x1c005614	0.240165	0	0	0.426992	0.730062	1.08666	0	0	0	0.729231	0.163115	0.166272	0	0	0	0	0	0	0	0	0	0	0	0
MYB5	AT3G13540	Rs0x5c026409	0.793699	0	0.610732	0.048877	0	0.037527	0.056091	0.122583	0.072464	0.111498	0.074288	0.203867	0	0	0	0	0	0	0	0	0	0	0.193048	0.060319
MYB7	AT2G16720	Rs0x5c023117	10.2082	8.17735	6.85129	14.1345	17.663	16.2535	2.65738	1.76742	2.30999	2.63125	3.08211	3.41169	6.1288	3.62477	2.14609	6.82437	4.06937	3.60269	13.8195	11.4958	8.9628	5.59594	5.3572	6.94368
MYB12	AT2G47460	Rs0x1c000036	2.15442	2.80384	2.21679	2.94931	1.69699	2.12994	2.99638	2.20645	2.95312	2.59164	2.24332	3.69314	0	0	0	0	0	0	33.7169	31.2136	35.1521	11.2152	20.6911	12.5659
MYB12	AT2G47460	Rs0x3c013419	0.111342	0.141885	0	0.381856	0.694342	1.16257	0.411533	0.280242	0.211635	0	0.145908	0.208584	0	0	0	0.791921	0.925393	3.30221	15.185	16.3086	19.6446	2.04468	4.4865	2.14375
MYB32	AT4G34990	Rs0x2c006507	3.92098	3.79354	2.85641	3.90745	3.69579	3.99954	2.40216	1.56	1.49665	3.93169	2.55659	3.27124	1.19999	2.35097	0.322791	2.35343	2.2367	3.08752	34.1512	36.8217	30.9814	40.105	32.2414	28.4283
MYB32	AT4G34990	Rs0x4c015560	2.96765	2.7029	3.77558	4.65861	4.81034	3.66876	4.43446	6.30381	5.58737	7.15277	4.91637	6.64477	24.2872	17.1737	4.85086	10.7194	13.5817	13.3173	36.5133	33.4347	36.0745	59.9899	63.0565	51.6752
MYB111	AT5G49330	Rs0x4c017035	0.916921	0.804006	0.393352	2.45558	2.47885	3.91369	20.7006	20.2615	28.2208	38.3615	26.7001	36.4519	0	0	0	0	0	0	123.654	164.963	157.502	51.2859	103.263	96.8851
MYB111	AT5G49330	Rs0x9c040364	0.094965	0	0	0.106662	0.047527	0.14606	3.04067	3.14283	6.98921	7.60854	6.52134	8.46311	0	0	0	0	0	0	58.9037	55.938	42.0671	23.3512	69.9926	32.4011
MYBL2	AT1G71030	Rs0x2c010637	1.60157	1.5773	1.58886	3.38942	3.06411	1.72627	0.889359	1.52706	0.424773	0	0	0.197393	1.7533	1.82809	8.03587	0	0	0	19.5015	27.3128	35.2479	2.01225	5.99529	4.25627
MYBL2	AT1G71030	Rs0x9c043457	39.0732	34.5653	31.3136	167.645	167.232	165.228	209.711	163.288	157.182	3.44081	1.09106	1.49127	0	0.070019	0.090245	69.6198	119.232	148.686	38.1452	56.8877	30.8126	68.3233	85.0578	60.6953
LAC15	AT5G48100	Rs0x1c004211	0	0	0	0	0	0	0	0	0	0	0	0	0	0	0.01879	0	0	0	0	0.072268	0	0	0	0
LAC15	AT5G48100	Rs0x4c017109	0	0	0.189352	0	0	0	0	0	0	0	0	0	0	0	0	0	0	0	0	0	0	0	0	0
LBD37	AT5G67420	Rs0x1c001374	32.4404	30.261	31.7034	40.9853	43.683	47.2958	20.012	22.1854	27.0892	32.0014	28.5569	27.0213	20.366	19.2727	37.6497	20.6599	16.7083	16.0071	1.67193	4.96666	4.60158	0.887626	3.02657	0.722286
LBD37	AT5G67420	Rs0x1c004757	9.14628	8.85957	10.4841	7.21198	4.1519	6.42701	5.55521	4.68367	5.60098	3.78426	2.80663	2.6696	0.086471	0.277214	1.2125	0.83335	0.146664	1.36588	2.41357	3.61628	6.44756	0.599801	0.864604	0.494463
LBD37	AT5G67420	Rs0x9c039576	11.3428	12.347	11.5192	9.1544	9.43893	10.0406	2.98499	2.7802	6.07852	3.58705	2.54304	4.01837	0.614672	0.74822	0.246151	0	0	0	0	2.15654	0	0	0	0.044034
LBD38	AT3G49940	Rs0x1c002043	3.30038	1.70373	1.44385	1.25696	1.01777	0.886097	4.84264	3.22761	2.43852	4.41245	5.3446	4.87737	14.698	16.9352	29.5681	25.8277	16.3604	16.8153	1.31514	3.54127	2.15537	0.670317	1.00748	0.834954
LBD38	AT3G49940	Rs0x4c016584	3.78695	4.55866	4.1616	3.73363	3.31528	3.14153	1.47037	1.31759	1.09105	2.15541	1.6188	2.14986	4.39818	2.75789	2.15986	9.03873	2.78001	4.70357	1.09305	1.11256	1.56098	0.830368	1.4459	1.67959
LBD39	AT4G37540	Rs0x2c006324	0.732352	0.65576	1.89126	0.528185	0.259908	0.271162	1.67957	1.47027	1.53677	1.73176	1.8044	2.11381	28.1895	44.9392	26.8154	31.0206	22.8722	20.8343	10.0065	14.4306	13.708	20.0156	31.4981	31.4545
FSL2	AT5G63580	Rs0x1c004646	0.298297	0.577078	0.370324	0.869062	0.436917	0.245623	0.882152	1.01621	0.464026	0.358888	0.314567	0.298102	0.10782	1.25585	2.64349	0.937804	0.790181	0.681405	0.189244	0.272503	0	0	0	0
FSL2	AT5G63580	Rs0x9c039647	23.8848	31.6637	21.51	16.1996	18.8086	20.5628	3.79221	2.082	1.86856	1.38049	1.12575	1.23331	1.05022	2.79222	0.099356	1.20685	0.478094	0.914898	0.219307	0.176775	0.170702	8.88801	5.31283	2.78291
AHA10	AT1G17260	Rs0x1c001732	0	0	0	0	0	0	0	0	0	0	0	0	0.062097	0.216054	0.442167	0	0	0	2.74423	0.225456	0.047722	0.059953	1.33865	154.866
AHA10	AT1G17260	Rs0x1c004610	10.8397	8.90948	8.57222	9.3865	11.9374	12.0555	5.56216	7.0231	5.88727	6.43249	6.52746	7.25016	0.371536	0.403325	0.025799	0.536416	0.706311	1.43603	37.9715	37.0305	43.1033	25.298	20.6556	24.5675
AHA10	AT1G17260	Rs0x8c038972	5.02589	3.99936	2.84225	42.2881	46.4962	46.3015	153.947	147.032	154.197	0.381988	0.32748	0.623796	0	0	0	0.017535	0.11136	0.081693	0.742456	0.381023	0.127664	0.973173	0.873085	1.12725
CPC	AT2G46410	Rs0x1c000114	9.08426	8.19306	6.21104	46.5859	38.3974	46.7883	50.0904	49.0029	45.6924	0.165668	0.312475	0.464627	1.2443	1.98208	0.357691	6.8121	4.31647	12.4488	1.32909	3.41851	2.28582	0	0	0
CPC	AT2G46410	Rs0x3c013391	4.26307	3.32157	3.30224	8.46345	7.02743	10.9132	3.96614	5.29328	8.3277	0	0.173513	0	0	0.643607	0	0	0.450369	0	0	0	0	0.460328	0	0
TT19	AT5G17220	Rs0x2c007973	146.181	123.847	113.363	575.968	550.331	558.552	408.85	395.33	305	34.1308	24.8261	25.9097	0	0	0.037818	739.502	884.32	1123.64	1348.46	1348.38	1070.53	1671.36	2592.22	1705.51
TT19	AT5G17220	Rs0x7c035083	34.1831	27.4601	23.0911	207.411	210.868	219.211	260.651	201.342	204.639	4.24135	0	2.82767	0	0.040156	0	61.219	98.3188	229.994	354.138	303.232	202.039	1285.18	1530.72	978.506
SPL	AT4G27330	Rs0x2c007072	0	0	0	0	0	0	0.061679	0	0	0	0	0	0	0	0	0	0	0	0	0	0	0.686433	0.06191	0.521658
SPL	AT4G27330	Rs0x4c015905	0	0	0	0	0	0	0	0	0	0	0	0	0	0	0	0	0	0	0	0	0	0.171371	0.106955	0.112956
GL2	AT1G79840	Rs0x7c033399	4.72402	3.80225	4.02826	21.1535	22.8548	19.3171	0.279606	0.201894	0.048118	0.164715	0.152173	0.11077	0	0	0	2.52984	3.00931	6.0209	0	0.028055	0.130492	0.226469	0.280828	0.557679
HAT1	AT3G54610	Rs0x4c021260	6.13512	7.58906	7.20505	7.85217	9.57451	8.03861	7.00692	6.30791	5.4885	4.29455	4.0506	4.4107	8.07626	9.79256	9.10909	10.3607	10.683	9.73465	8.25816	9.15884	11.0207	8.55979	7.66794	7.54481
COP1	AT2G32950	Rs0x1c000943	10.7405	12.104	11.2031	16.3676	15.9569	15.6665	19.6976	18.5803	20.017	15.1346	16.7252	15.8701	4.51631	7.17105	8.17156	8.84275	9.10104	8.40635	12.1247	14.0252	14.2511	13.1038	14.3747	12.6776
COP1	AT2G32950	Rs0x4c019982	0	0	0	0	0	0	0	0	0	0	0	0	0	0	0	0	0	0	0	0	0	0	0	0
HY5	AT5G11260	Rs0x2c008290	54.9826	41.0458	64.6303	34.9389	30.7772	36.6951	10.4304	9.43612	12.7365	9.03316	8.12159	6.78273	18.0838	20.7897	18.4157	14.2212	3.7562	2.10489	20.7719	35.3324	30.1789	37.8755	68.7586	35.6664
HY5	AT5G11260	Rs0x7c034767	28.557	17.0189	24.6126	33.8639	24.2513	35.626	17.8195	9.34933	16.8732	7.2202	8.93194	10.1958	2.79063	5.3478	2.41508	12.607	3.61098	1.02469	28.4055	20.931	27.0754	19.5429	48.1545	19.6735
TCP3	AT1G53230	Rs0x5c026220	2.1258	2.60255	2.01754	3.24088	1.56879	3.02322	74.4958	76.9694	85.4049	66.1217	68.5995	65.8942	0.294525	1.80643	1.74766	1.57073	0.710807	0.899744	218.859	210.489	193.427	135.517	143.94	115.88
