# Supplementary material for: Comparative transcriptome analysis reveals transcriptional regulation of anthocyanin biosynthesis in purple radish (Raphanus sativus L.)
Source: BMC Genomics. 2024 Jun 20;25:624. doi: 10.1186/s12864-024-10519-4 (PMC11188213; doi:10.1186/s12864-024-10519-4)
Supplement: Supplementary file 9 — Supplementary Material 9. [file 12864_2024_10519_MOESM9_ESM.xlsx]

## Sheet: Supplementary Table S6
Primer informations for qRT-PCR analysis
Left primer name	Sequence	Right primer name	Sequence
RsDFR-RT-F1	CTCCTTGATTTGCCGAACGC	RsDFR-RT-R1	ATTGACCGTTCCAGCAGACG
RsUGT78D2-RT-F1	GATGGGTGTATGGAGGAGACA	RsUGT78D2-RT-R1	GGATCGTCCACTGGTGTAGT
RsTT8-RT-F1	TTCTGGGATGCCAGGAAAGG	RsTT8-RT-R1	GCTTCGTGTTTGACTTCGGG
RsCPC-RT-F1	CAAGGCCAAAGCGTCTTGTT	RsCPC-RT-R1	TTTGTTGGCAAAAACGGCAC
RsPAP1.2C-RT-F	CGCGTTGACGTTATTCCTCTAAA	RsPAP1.2C-RT-R	CGTCAAACACCGAGGTTGCTAG
RsPAP1.5C-RT-F	GACAAAAGGTGCATGGACGA	RsPAP1.5C-RT-R	CATGGTTCATGTTTCTTGCTCAG
RsPAP1.7C1-RT-F	GCAAGACCCAGATGAAAAAAGAA	RsPAP1.7C1-RT-R	AGTGCAGCTGGATCTGGGTTT
RsPAP1.7C2-RT-F	CGCGACACAGATGAAAAAAGAG	RsPAP1.7C2-RT-R	GCGCTGTAGCTTCTGGATAGAGA
